# Supplementary material for: Mapping Post-Glacial expansions: The Peopling of Southwest Asia
Source: Sci Rep. 2017 Jan 6;7:40338. doi: 10.1038/srep40338 (PMC5216412; doi:10.1038/srep40338)
Supplement: Supplementary Table 1 [file srep40338-s2.xls]

## Sheet: Sheet1
Code	Country	Country code	Marker	Reduced_Hg	DYS19	DYS388	DYS389b	DYS389I	DYS390	DYS391	DYS392	DYS393	DYS426	DYS437	DYS438	DYS439	DYS448	DYS456	DYS458	DYS635	GATA-H4	Reference	Study type
ZZZ717	Ethiopia	ETH	M91	A	15		19	13	23	10	11	13		14	10	12						de Filippo, Barbieri et al. 2011	Population
ZZZ718	Ethiopia	ETH	M91	A																		de Filippo, Barbieri et al. 2011	Population
ZZZ719	Ethiopia	ETH	M91	A																		de Filippo, Barbieri et al. 2011	Population
ZZZ720	Ethiopia	ETH	M91	A																		de Filippo, Barbieri et al. 2011	Population
ZZZ721	Ethiopia	ETH	M91	A																		de Filippo, Barbieri et al. 2011	Population
ZZZ722	Ethiopia	ETH	M91	A																		de Filippo, Barbieri et al. 2011	Population
ZZZ723	Ethiopia	ETH	M91	A																		de Filippo, Barbieri et al. 2011	Population
ZZZ724	Ethiopia	ETH	M91	A																		de Filippo, Barbieri et al. 2011	Population
ZZZ725	Ethiopia	ETH	M91	A																		de Filippo, Barbieri et al. 2011	Population
ZZZ726	Ethiopia	ETH	M91	A																		de Filippo, Barbieri et al. 2011	Population
ZZZ727	Ethiopia	ETH	M91	A																		de Filippo, Barbieri et al. 2011	Population
ZZZ728	Ethiopia	ETH	M91	A																		de Filippo, Barbieri et al. 2011	Population
ZZZ729	Ethiopia	ETH	M91	A																		de Filippo, Barbieri et al. 2011	Population
ZZZ730	Ethiopia	ETH	M91	A																		de Filippo, Barbieri et al. 2011	Population
5AM62	Jordan	JOR	M91	A		11	18	13	21	9	11	14	12	14	10		21		18	21		el Sibai et al 2009	Population
6R1	Jordan	JOR	M91	A	15	12	17	13	21	10	11	13	12	15	11	12	19	13	18		11	el Sibai et al 2009	Population
ZZZ844	Kenya	KEN	M91	A	15		17	13	21	9	11	13		15	10	14						de Filippo, Barbieri et al. 2011	Population
ZZZ845	Kenya	KEN	M91	A																		de Filippo, Barbieri et al. 2011	Population
ZZZ846	Kenya	KEN	M91	A																		de Filippo, Barbieri et al. 2011	Population
ZZZ847	Kenya	KEN	M91	A																		de Filippo, Barbieri et al. 2011	Population
ZZZ848	Kenya	KEN	M91	A																		de Filippo, Barbieri et al. 2011	Population
ZZZ849	Kenya	KEN	M91	A																		de Filippo, Barbieri et al. 2011	Population
ZZZ850	Kenya	KEN	M91	A																		de Filippo, Barbieri et al. 2011	Population
ZZZ851	Kenya	KEN	M91	A																		de Filippo, Barbieri et al. 2011	Population
ZZZ852	Kenya	KEN	M91	A																		de Filippo, Barbieri et al. 2011	Population
ZZZ853	Kenya	KEN	M91	A																		de Filippo, Barbieri et al. 2011	Population
ZZZ854	Kenya	KEN	M91	A																		de Filippo, Barbieri et al. 2011	Population
ZZZ855	Kenya	KEN	M91	A																		de Filippo, Barbieri et al. 2011	Population
ZZZ856	Kenya	KEN	M91	A																		de Filippo, Barbieri et al. 2011	Population
ZZZ857	Kenya	KEN	M91	A																		de Filippo, Barbieri et al. 2011	Population
ZZZ858	Kenya	KEN	M91	A																		de Filippo, Barbieri et al. 2011	Population
ZZZ859	Kenya	KEN	M91	A																		de Filippo, Barbieri et al. 2011	Population
ZZZ860	Kenya	KEN	M91	A																		de Filippo, Barbieri et al. 2011	Population
ZZZ861	Kenya	KEN	M91	A																		de Filippo, Barbieri et al. 2011	Population
11AL15	Syria	SYR	M91	A	15	11	17	13	21	9	11	13	12	15		12			17			zalloua et al. 2008	Population
4	Turkey	TUR	M13	A	15	11	17	13	21	10	11	13				12						Cinnioglu 2004	Population
5	Turkey	TUR	M13	A	16	11	18	13	21	10	11	12				14						Cinnioglu 2004	Population
KA001	Uganda	UGN	M13	A	15		17	12	22	9	11	13		15	10	12	20	15	16	19	12	Gomes et al. 2010	Population
KA002	Uganda	UGN	M13	A	15		17	12	22	9	11	13		15	10	12	20	15	16	19	11	Gomes et al. 2010	Population
KA003	Uganda	UGN	M13	A	15		16	12	22	9	11	13		15	10	12	20	15	16	19	12	Gomes et al. 2010	Population
KA004	Uganda	UGN	M13	A	15		17	13	21	9	11	15		16	10	11	21	17	19	20	12	Gomes et al. 2010	Population
KA005	Uganda	UGN	M13	A	14		17	13	21	9	11	16		16	10	11	21	17	17	20	12	Gomes et al. 2010	Population
KA006	Uganda	UGN	M13	A	15		19	12	22	9	11	13		15	10	11	20	15	16	19	12	Gomes et al. 2010	Population
KA007	Uganda	UGN	M13	A	15		17	13	21	9	11	15		16	10	10	21	18	19	20	13	Gomes et al. 2010	Population
KA008	Uganda	UGN	M13	A	15		17	14	21	9	11	14		16	10	11	21	17	17	20	12	Gomes et al. 2010	Population
KA009	Uganda	UGN	M13	A	15		19	12	22	9	11	13		15	10	11	20	15	16	19	12	Gomes et al. 2010	Population
KA010	Uganda	UGN	M13	A	15		17	13	21	9	11	15		16	10	11	21	17	19	20	12	Gomes et al. 2010	Population
KA011	Uganda	UGN	M13	A	15		17	13	21	9	11	15		16	10	11	21	16	18	20	12	Gomes et al. 2010	Population
KA012	Uganda	UGN	M13	A	15		17	13	21	9	11	14		16	10	11	21	17	17	20	12	Gomes et al. 2010	Population
KA013	Uganda	UGN	M13	A	16		17	13	21	9	11	13		15	11	12	21	15	18	20	13	Gomes et al. 2010	Population
KA014	Uganda	UGN	M13	A	15		17	13	21	9	11	15		16	10	11	21	17	17	20	12	Gomes et al. 2010	Population
KA015	Uganda	UGN	M13	A	15		16	13	21	9	11	15		16	10	11	21	17	19	20	11	Gomes et al. 2010	Population
KA016	Uganda	UGN	M13	A	15		16	13	21	9	11	16		16	10	11	21	17	16	20	11	Gomes et al. 2010	Population
KA017	Uganda	UGN	M13	A	15		17	14	21	9	11	15		16	10	11	22	17	17	20	12	Gomes et al. 2010	Population
KA018	Uganda	UGN	M13	A	15		16	13	21	9	11	16		16	10	12	19	17	17	21	12	Gomes et al. 2010	Population
KA019	Uganda	UGN	M13	A	14		17	13	21	9	11	16		16	10	11	21	17	17	20	12	Gomes et al. 2010	Population
KA020	Uganda	UGN	M13	A	16		17	13	21	9	11	15		16	10	11	21	16	16	20	12	Gomes et al. 2010	Population
KA021	Uganda	UGN	M13	A	15		17	13	21	9	11	15		16	10	11	21	16	18	20	12	Gomes et al. 2010	Population
KA022	Uganda	UGN	M13	A	15		18	12	22	9	11	13		15	10	11	20	15	16	19	12	Gomes et al. 2010	Population
KA023	Uganda	UGN	M13	A	15		17	13	21	9	11	15		16	10	11	20	17	19	20	12	Gomes et al. 2010	Population
KA024	Uganda	UGN	M13	A	15		17	13	21	9	11	15		16	10	10	21	17	19	20	12	Gomes et al. 2010	Population
KA025	Uganda	UGN	M13	A	15		16	13	21	9	11	16		16	10	12	19	17	17	21	12	Gomes et al. 2010	Population
KA026	Uganda	UGN	M13	A	15		18	12	22	9	11	13		15	10	12	20	15	16	19	12	Gomes et al. 2010	Population
KA027	Uganda	UGN	M13	A	15		17	13	21	9	11	15		16	10	11	21	17	19	20	12	Gomes et al. 2010	Population
KA028	Uganda	UGN	M13	A	15		17	13	21	9	11	15		16	10	12	22	18	19	20	12	Gomes et al. 2010	Population
KA029	Uganda	UGN	M13	A	15		17	13	21	9	11	15		16	10	10	21	16	17	20	12	Gomes et al. 2010	Population
KA030	Uganda	UGN	M13	A	15		17	13	21	9	11	16		16	10	11	20	18	18	20	12	Gomes et al. 2010	Population
KA031	Uganda	UGN	M13	A	15		17	13	21	9	11	16		16	10	11	20	18	18	20	12	Gomes et al. 2010	Population
KA032	Uganda	UGN	M13	A	15		17	14	21	9	11	15		16	10	11	21	17	17	20	12	Gomes et al. 2010	Population
KA033	Uganda	UGN	M13	A	16		17	13	21	9	11	13		15	10	13	21	15	18	19	13	Gomes et al. 2010	Population
KA034	Uganda	UGN	M13	A	15		17	13	21	9	11	14		16	10	12	21	17	18	20	12	Gomes et al. 2010	Population
KA035	Uganda	UGN	M13	A	16		17	13	21	11	11	13		15	11	12	21	15	18	20	13	Gomes et al. 2010	Population
KA036	Uganda	UGN	M13	A	15		17	13	21	9	11	15		16	10	11	21	16	18	20	12	Gomes et al. 2010	Population
KA037	Uganda	UGN	M13	A	15		16	14	21	9	11	15		16	10	12	21	16	19	20	12	Gomes et al. 2010	Population
KA038	Uganda	UGN	M13	A	15		17	13	21	9	11	15		16	10	11	21	17	18	20	11	Gomes et al. 2010	Population
KA039	Uganda	UGN	M13	A	15		16	13	21	9	11	15		16	10	11	21	17	16	20	12	Gomes et al. 2010	Population
7AQ68	Bahrain	BAH	M60	B	15	10	18	14	24	10	11	13	11	14	10	12	23	13	17	17	13	our lab not published	Population
ZZZ731	Ethiopia	ETH	M60	B																		de Filippo, Barbieri et al. 2011	Population
3AM73	Jordan	JOR	M60	B	16	10	19	13	24	10	11	13	11	14	9	11	20	13	19	17	11	el Sibai et al 2009	Population
ZZZ862	Kenya	KEN	M60	B																		de Filippo, Barbieri et al. 2011	Population
ZZZ863	Kenya	KEN	M60	B																		de Filippo, Barbieri et al. 2011	Population
ZZZ864	Kenya	KEN	M60	B																		de Filippo, Barbieri et al. 2011	Population
ZZZ865	Kenya	KEN	M60	B																		de Filippo, Barbieri et al. 2011	Population
ZZZ866	Kenya	KEN	M60	B																		de Filippo, Barbieri et al. 2011	Population
KA060	Uganda	UGN	M60	B	16		18	13	24	10	12	13		16	10	10	19	14	16	17	10	Gomes et al. 2010	Population
KA061	Uganda	UGN	M60	B	16		19	13	24	10	12	13		16	10	10	19	14	17	17	10	Gomes et al. 2010	Population
KA062	Uganda	UGN	M60	B	16		19	13	24	10	12	13		16	10	10	19	14	17	17	10	Gomes et al. 2010	Population
KA063	Uganda	UGN	M60	B	15		19	13	24	10	12	13		16	10	10	19	15	17	17	10	Gomes et al. 2010	Population
KA064	Uganda	UGN	M60	B	16		18	13	24	10	12	13		16	10	10	19	14	17	17	10	Gomes et al. 2010	Population
KA040	Uganda	UGN	M218	B	15		18	14	24	10	11	13		15	10	11	21	13	18	17	12	Gomes et al. 2010	Population
KA041	Uganda	UGN	M218	B	15		19	13	24	10	12	14		15	10	11	20	13	19	17	11	Gomes et al. 2010	Population
KA042	Uganda	UGN	M218	B	15		18	12	24	10	11	13		15	10	12	21	13	17	18	11	Gomes et al. 2010	Population
KA043	Uganda	UGN	M218	B	15		19	14	24	10	12	14		15	10	11	20	13	18	17	11	Gomes et al. 2010	Population
KA044	Uganda	UGN	M218	B	16		17	14	23	11	11	14		15	10	11	22	16	14	17	12	Gomes et al. 2010	Population
KA045	Uganda	UGN	M218	B	15		18	14	24	10	11	13		15	10	13	23	14	19	17	12	Gomes et al. 2010	Population
KA046	Uganda	UGN	M218	B	15		19	13	24	10	12	14		15	10	11	20	13	19	17	11	Gomes et al. 2010	Population
KA047	Uganda	UGN	M218	B	16		17	14	23	11	11	14		15	10	11	22	16	14	17	12	Gomes et al. 2010	Population
KA048	Uganda	UGN	M218	B	15		18	12	24	10	11	13		15	10	12	21	13	17	18	11	Gomes et al. 2010	Population
KA049	Uganda	UGN	M218	B	16		17	14	23	11	11	14		15	10	11	22	16	14	17	12	Gomes et al. 2010	Population
KA050	Uganda	UGN	M218	B	16		17	14	23	11	11	14		15	10	11	21	16	14	17	12	Gomes et al. 2010	Population
KA051	Uganda	UGN	M218	B	15		18	14	24	10	11	13		15	10	12	20	13	17	17	11	Gomes et al. 2010	Population
KA052	Uganda	UGN	M218	B	15		18	14	24	10	11	13		15	10	11	21	13	18	17	12	Gomes et al. 2010	Population
KA053	Uganda	UGN	M218	B	15		18	14	24	10	11	13		15	10	11	21	13	18	17	12	Gomes et al. 2010	Population
KA054	Uganda	UGN	M218	B	16		17	14	23	11	11	14		15	10	11	22	16	14	17	12	Gomes et al. 2010	Population
KA055	Uganda	UGN	M218	B	15		19	13	24	10	12	14		15	10	11	20	13	18	17	11	Gomes et al. 2010	Population
KA056	Uganda	UGN	M218	B	15		18	13	24	10	11	13		15	10	11	21	13	17	17	11	Gomes et al. 2010	Population
KA057	Uganda	UGN	M218	B	16		19	13	24	10	12	13		16	10	11	19	14	17	17	10	Gomes et al. 2010	Population
KA058	Uganda	UGN	M218	B	15		18	14	24	10	11	13		15	10	11	21	14	18	17	12	Gomes et al. 2010	Population
KA059	Uganda	UGN	M218	B	15		18	12	24	10	11	13		15	10	12	21	13	16	18	11	Gomes et al. 2010	Population
KA065	Uganda	UGN	M112	B	13		17	13	22	11	11	13		14	10	11	20	14	19	20	11	Gomes et al. 2010	Population
KA066	Uganda	UGN	M112	B	14		16	13	25	9	11	13		14	13	12	20	18	19	21	11	Gomes et al. 2010	Population
KA067	Uganda	UGN	M112	B	14		16	13	24	9	11	13		14	13	11	20	17	17	18	11	Gomes et al. 2010	Population
KA068	Uganda	UGN	M112	B	13		17	13	22	11	11	13		14	10	11	20	15	17	20	11	Gomes et al. 2010	Population
KA069	Uganda	UGN	M112	B	14		16	13	25	9	11	13		14	13	12	20	16	18	21	11	Gomes et al. 2010	Population
KA070	Uganda	UGN	M112	B	14		16	13	25	9	11	13		14	13	12	20	18	18	21	11	Gomes et al. 2010	Population
KA071	Uganda	UGN	M112	B	14		16	13	25	9	11	13		14	13	12	20	18	19	21	11	Gomes et al. 2010	Population
KA072	Uganda	UGN	M112	B	13		17	13	22	11	11	13		14	10	12	20	14	18	20	11	Gomes et al. 2010	Population
KA073	Uganda	UGN	M112	B	14		16	13	25	9	11	13		14	13	12	20	16	18	21	11	Gomes et al. 2010	Population
KA074	Uganda	UGN	M112	B	14		16	13	25	9	11	13		14	13	12	20	18	19	21	11	Gomes et al. 2010	Population
KA075	Uganda	UGN	M112	B	14		16	13	25	9	11	13		14	13	11	19	17	18	21	11	Gomes et al. 2010	Population
KA076	Uganda	UGN	M112	B	13		17	13	22	11	11	13		14	10	11	20	14	18	20	11	Gomes et al. 2010	Population
KA077	Uganda	UGN	M112	B	15		16	13	24	9	11	13		14	13	12	19	18	19	21	11	Gomes et al. 2010	Population
9	Balkan	BAL	RPS4Y711	C	15	13	17	14	24	10	11	13		14	11	14						Bosch et al. 2006	Population
10	Balkan	BAL	RPS4Y711	C	15	13	17	14	24	10	11	13		14	11	14						Bosch et al. 2006	Population
32	Turkey	TUR	M216	C	14	13	19	13	25	9	11	11				11						Cinnioglu 2004	Population
198	Turkey	TUR	M256	C	15	13	16	13	24	10	11	13				12						Cinnioglu 2004	Population
199	Turkey	TUR	M256	C	16	13	16	14	25	9	13	13				11						Cinnioglu 2004	Population
200	Turkey	TUR	M256	C	15	13	16	15	23	9	11	13				11						Cinnioglu 2004	Population
201	Turkey	TUR	M256	C	15	13	16	13	24	10	11	13				12						Cinnioglu 2004	Population
202	Turkey	TUR	M256	C	17	15	17	13	25	10	11	13				10						Cinnioglu 2004	Population
33	Turkey	TUR	M216	C	15	13	16	14	25	11	11	13				11						Cinnioglu 2004	Population
ZZZ1	Albania	ALB	M96*(xM35)	E*(xE1b1b1)	15		17	12	22	10	11	13		14	10	11						Ferri et al. 2010	Population
17AQ75	Bahrain	BAH	M96*(xM35)	E*(xE1b1b1)	16	12	16	13	21	10	11	14	11	14	11	11	21	16	16	21	11	our lab not published	Population
374	Balkan	BAL	M96*(xM35)	E*(xE1b1b1)	16	12	18	12	22	10	11	13		16	10	12						Bosch et al. 2006	Population
14AJ61	Egypt	EGY	M96*(xM35)	E*(xE1b1b1)	15	12	17	13	21	10	12	14	11	13	11	12	20	16	18	21	11	El Sibai et al 2009	Population
24AJ57	Egypt	EGY	M96*(xM35)	E*(xE1b1b1)	15	12	18	13	21	10	11	13	11	14	11	13	21	15	18	21	12	El Sibai et al 2009	Population
4AH95	Egypt	EGY	M96*(xM35)	E*(xE1b1b1)																		El Sibai et al 2009	Population
6AJ137	Egypt	EGY	M96*(xM35)	E*(xE1b1b1)	15	12	17	13	21	10	11	13	11	14	11	11	21	15	17	24	11	El Sibai et al 2009	Population
ZZZ735	Ethiopia	ETH	M96*(xM35)	E*(xE1b1b1)	13		17	13	24	11	11	13		15	10	11						de Filippo, Barbieri et al. 2011	Population
ZZZ736	Ethiopia	ETH	M96*(xM35)	E*(xE1b1b1)	14		16	14	24		11	17		14		10						de Filippo, Barbieri et al. 2011	Population
ZZZ737	Ethiopia	ETH	M96*(xM35)	E*(xE1b1b1)	14		17	14	23	10	11	14		14	11	13						de Filippo, Barbieri et al. 2011	Population
ZZZ738	Ethiopia	ETH	M96*(xM35)	E*(xE1b1b1)	14		17	12	24	10	11	13		15	10	12						de Filippo, Barbieri et al. 2011	Population
ZZZ739	Ethiopia	ETH	M96*(xM35)	E*(xE1b1b1)	14		17	14	23	10	11	14		14	11	13						de Filippo, Barbieri et al. 2011	Population
ZZZ740	Ethiopia	ETH	M96*(xM35)	E*(xE1b1b1)	14		17	14	23	10	11	13		14	11	12						de Filippo, Barbieri et al. 2011	Population
ZZZ741	Ethiopia	ETH	M96*(xM35)	E*(xE1b1b1)	14		18	12	23	10	13	15		14	10	12						de Filippo, Barbieri et al. 2011	Population
ZZZ742	Ethiopia	ETH	M96*(xM35)	E*(xE1b1b1)	14		18	14	23	11	11	13		14	10	12						de Filippo, Barbieri et al. 2011	Population
ZZZ743	Ethiopia	ETH	M96*(xM35)	E*(xE1b1b1)	14		18	14	23	10	11	13		14	10	13						de Filippo, Barbieri et al. 2011	Population
ZZZ744	Ethiopia	ETH	M96*(xM35)	E*(xE1b1b1)	14		18	14	23	10	11	13		14	10	15						de Filippo, Barbieri et al. 2011	Population
ZZZ745	Ethiopia	ETH	M96*(xM35)	E*(xE1b1b1)	14		18	14	23	11	11	13		14	10	12						de Filippo, Barbieri et al. 2011	Population
ZZZ746	Ethiopia	ETH	M96*(xM35)	E*(xE1b1b1)	14		18	14	23	11	11	13		14	10	12						de Filippo, Barbieri et al. 2011	Population
ZZZ747	Ethiopia	ETH	M96*(xM35)	E*(xE1b1b1)	14		18	12	23	10	11	14		14	10	12						de Filippo, Barbieri et al. 2011	Population
ZZZ748	Ethiopia	ETH	M96*(xM35)	E*(xE1b1b1)	14		18	14	23	10	11	13		14	10	13						de Filippo, Barbieri et al. 2011	Population
ZZZ749	Ethiopia	ETH	M96*(xM35)	E*(xE1b1b1)	14		19	13	23	10	11	14		14	10	13						de Filippo, Barbieri et al. 2011	Population
ZZZ750	Ethiopia	ETH	M96*(xM35)	E*(xE1b1b1)	14		19	13	23	10	11	14		14	10	13						de Filippo, Barbieri et al. 2011	Population
ZZZ751	Ethiopia	ETH	M96*(xM35)	E*(xE1b1b1)	14		20	14	23	10	11	13		14	10	12						de Filippo, Barbieri et al. 2011	Population
ZZZ752	Ethiopia	ETH	M96*(xM35)	E*(xE1b1b1)	14		20	14	23	10	11	13		14	10	12						de Filippo, Barbieri et al. 2011	Population
ZZZ753	Ethiopia	ETH	M96*(xM35)	E*(xE1b1b1)	15		17	14	21	9	11	13		16	10	12						de Filippo, Barbieri et al. 2011	Population
ZZZ754	Ethiopia	ETH	M96*(xM35)	E*(xE1b1b1)	15		18	12	23	10	13	14		14	10	12						de Filippo, Barbieri et al. 2011	Population
ZZZ755	Ethiopia	ETH	M96*(xM35)	E*(xE1b1b1)	15		19	13	23	11	11	13		14	10	12						de Filippo, Barbieri et al. 2011	Population
ZZZ756	Ethiopia	ETH	M96*(xM35)	E*(xE1b1b1)	15		19	13	23	11	11	13		14	10	12						de Filippo, Barbieri et al. 2011	Population
ZZZ757	Ethiopia	ETH	M96*(xM35)	E*(xE1b1b1)	15		19	12	23	10	11	13		14	10	12						de Filippo, Barbieri et al. 2011	Population
ZZZ758	Ethiopia	ETH	M96*(xM35)	E*(xE1b1b1)	15		20	13	23	10	11	13		14	10	12						de Filippo, Barbieri et al. 2011	Population
ZZZ759	Ethiopia	ETH	M96*(xM35)	E*(xE1b1b1)	15		20	13	23	10	11	13		14	10	12						de Filippo, Barbieri et al. 2011	Population
ZZZ760	Ethiopia	ETH	M96*(xM35)	E*(xE1b1b1)	15		20	13	23	10	11	13		14	10	12						de Filippo, Barbieri et al. 2011	Population
ZZZ761	Ethiopia	ETH	M96*(xM35)	E*(xE1b1b1)	15		20	13	23	10	11	13		14	10	12						de Filippo, Barbieri et al. 2011	Population
ZZZ762	Ethiopia	ETH	M96*(xM35)	E*(xE1b1b1)	16		15	14	23	10	13	13		14	9	12						de Filippo, Barbieri et al. 2011	Population
ZZZ763	Ethiopia	ETH	M96*(xM35)	E*(xE1b1b1)																		de Filippo, Barbieri et al. 2011	Population
ZZZ732	Ethiopia	ETH	M96*(xM35)	E*(xE1b1b1)	14		18	14	23	11	11	13		14	10	12						de Filippo, Barbieri et al. 2011	Population
ZZZ764	Ethiopia	ETH	M96*(xM35)	E*(xE1b1b1)																		de Filippo, Barbieri et al. 2011	Population
ZZZ733	Ethiopia	ETH	M96*(xM35)	E*(xE1b1b1)	15		17	12	24	11	11	13		14	11	12						de Filippo, Barbieri et al. 2011	Population
ZZZ734	Ethiopia	ETH	M96*(xM35)	E*(xE1b1b1)	15		17	12	24	11	11	13		14	11	12						de Filippo, Barbieri et al. 2011	Population
4AQ112	Iran	IRN	M96*(xM35)	E*(xE1b1b1)	15	12	19	12	21	10	12	13	11	14	11	11	20	16	18	20	12	Haber M et al 2010	Population
12AQ105	Iran	IRN	M96*(xM35)	E*(xE1b1b1)	16	12	17	13	21	10	11	16	11	14	11	12	21	16	16	20	11	Haber M et al 2010	Population
16AQ104	Iran	IRN	M96*(xM35)	E*(xE1b1b1)	17	12	17	13	21	10	11	14	11	14	11	12	21	16	16	21	11	Haber M et al 2010	Population
2M104	Iraq	IRQ	M96*(xM35)	E*(xE1b1b1)																		our lab not published	Population
12AM73	Jordan	JOR	M96*(xM35)	E*(xE1b1b1)	14	12	16	14	21	10	11	13	11	14	11	12	21	14	16	20	11	el Sibai et al 2009	Population
4AM73	Jordan	JOR	M96*(xM35)	E*(xE1b1b1)	15	12	18	12	21	10	11	13	11	14	11	11	21	16	17	21		el Sibai et al 2009	Population
ZZZ867	Kenya	KEN	M96*(xM35)	E*(xE1b1b1)	15		17	13		10	11	14		14	11	13						de Filippo, Barbieri et al. 2011	Population
ZZZ879	Kenya	KEN	M96*(xM35)	E*(xE1b1b1)	16		17	13	22	10	11	15		14	11	12						de Filippo, Barbieri et al. 2011	Population
ZZZ880	Kenya	KEN	M96*(xM35)	E*(xE1b1b1)	16		17	13	21	10	11	14		14	11	12						de Filippo, Barbieri et al. 2011	Population
ZZZ881	Kenya	KEN	M96*(xM35)	E*(xE1b1b1)	16		17	13	22	10	11	15		14	11	12						de Filippo, Barbieri et al. 2011	Population
ZZZ882	Kenya	KEN	M96*(xM35)	E*(xE1b1b1)	17		17	13	21	10	11	14		14	11	12						de Filippo, Barbieri et al. 2011	Population
ZZZ883	Kenya	KEN	M96*(xM35)	E*(xE1b1b1)	16		17	14	21	10	11	14		14	11	13						de Filippo, Barbieri et al. 2011	Population
ZZZ884	Kenya	KEN	M96*(xM35)	E*(xE1b1b1)	16		17	13	21	10	11	15		14	11	12						de Filippo, Barbieri et al. 2011	Population
ZZZ885	Kenya	KEN	M96*(xM35)	E*(xE1b1b1)	16		17	14	21	10	11	14		14	11	13						de Filippo, Barbieri et al. 2011	Population
ZZZ886	Kenya	KEN	M96*(xM35)	E*(xE1b1b1)	16		17	14	21	10	11	14		14	11	13						de Filippo, Barbieri et al. 2011	Population
ZZZ887	Kenya	KEN	M96*(xM35)	E*(xE1b1b1)	16		17	14		10	11	14		14	11	13						de Filippo, Barbieri et al. 2011	Population
ZZZ888	Kenya	KEN	M96*(xM35)	E*(xE1b1b1)	16		17	14	21	10	11	14		14	11	13						de Filippo, Barbieri et al. 2011	Population
ZZZ889	Kenya	KEN	M96*(xM35)	E*(xE1b1b1)	16		17	13	22	11	11	14		14	11	13						de Filippo, Barbieri et al. 2011	Population
ZZZ890	Kenya	KEN	M96*(xM35)	E*(xE1b1b1)	16		17	14		10	11	14		14	11	13						de Filippo, Barbieri et al. 2011	Population
ZZZ891	Kenya	KEN	M96*(xM35)	E*(xE1b1b1)	16		18	13	21	10	11	14		14	11	12						de Filippo, Barbieri et al. 2011	Population
ZZZ892	Kenya	KEN	M96*(xM35)	E*(xE1b1b1)	16		18	13	21	10	11	14		14	11	12						de Filippo, Barbieri et al. 2011	Population
ZZZ893	Kenya	KEN	M96*(xM35)	E*(xE1b1b1)	17		17	13	21	10	10	15		14	11	11						de Filippo, Barbieri et al. 2011	Population
ZZZ894	Kenya	KEN	M96*(xM35)	E*(xE1b1b1)	17		18	13	21	10	11	15		14	11	11						de Filippo, Barbieri et al. 2011	Population
ZZZ895	Kenya	KEN	M96*(xM35)	E*(xE1b1b1)	18		17	13		10	10	15		14	11	11						de Filippo, Barbieri et al. 2011	Population
ZZZ896	Kenya	KEN	M96*(xM35)	E*(xE1b1b1)																		de Filippo, Barbieri et al. 2011	Population
ZZZ897	Kenya	KEN	M96*(xM35)	E*(xE1b1b1)																		de Filippo, Barbieri et al. 2011	Population
ZZZ898	Kenya	KEN	M96*(xM35)	E*(xE1b1b1)	15		17	13	21	10	11	13		14	12	12						de Filippo, Barbieri et al. 2011	Population
ZZZ899	Kenya	KEN	M96*(xM35)	E*(xE1b1b1)	15		19	13	21	10	11	13		14	12	13						de Filippo, Barbieri et al. 2011	Population
ZZZ900	Kenya	KEN	M96*(xM35)	E*(xE1b1b1)	15		17	13	21	10	11	13		14	11	11						de Filippo, Barbieri et al. 2011	Population
ZZZ901	Kenya	KEN	M96*(xM35)	E*(xE1b1b1)	15		18	13	21	10	12	13		14	11	12						de Filippo, Barbieri et al. 2011	Population
ZZZ902	Kenya	KEN	M96*(xM35)	E*(xE1b1b1)	15		18	13		10	12	13		14	11	12						de Filippo, Barbieri et al. 2011	Population
ZZZ903	Kenya	KEN	M96*(xM35)	E*(xE1b1b1)	15		19	13	21	10	12	13		14	11	12						de Filippo, Barbieri et al. 2011	Population
ZZZ904	Kenya	KEN	M96*(xM35)	E*(xE1b1b1)	15		19	13	21	10	12	13		14	11	12						de Filippo, Barbieri et al. 2011	Population
ZZZ905	Kenya	KEN	M96*(xM35)	E*(xE1b1b1)	15		19	13	21	10	12	13		14	11	12						de Filippo, Barbieri et al. 2011	Population
ZZZ906	Kenya	KEN	M96*(xM35)	E*(xE1b1b1)	16		18	13	21	10	11	13		14	11	11						de Filippo, Barbieri et al. 2011	Population
ZZZ868	Kenya	KEN	M96*(xM35)	E*(xE1b1b1)	14		16	12	25	10	11	13		14	11	11						de Filippo, Barbieri et al. 2011	Population
ZZZ869	Kenya	KEN	M96*(xM35)	E*(xE1b1b1)	15		18	13	25	11	11	13		14	11	12						de Filippo, Barbieri et al. 2011	Population
ZZZ870	Kenya	KEN	M96*(xM35)	E*(xE1b1b1)	14		18	12	24	11	11	13		15	11	12						de Filippo, Barbieri et al. 2011	Population
ZZZ871	Kenya	KEN	M96*(xM35)	E*(xE1b1b1)	15		17	12	24	11	11	12		15	11	11						de Filippo, Barbieri et al. 2011	Population
ZZZ872	Kenya	KEN	M96*(xM35)	E*(xE1b1b1)	15		17	12	24	11	11	13		14	11	13						de Filippo, Barbieri et al. 2011	Population
ZZZ873	Kenya	KEN	M96*(xM35)	E*(xE1b1b1)	15		17	12	24	11	11	12		15	11	11						de Filippo, Barbieri et al. 2011	Population
ZZZ874	Kenya	KEN	M96*(xM35)	E*(xE1b1b1)	15		18	12	27	11	11	13		14	11	13						de Filippo, Barbieri et al. 2011	Population
ZZZ875	Kenya	KEN	M96*(xM35)	E*(xE1b1b1)	15		18	12	26	10	11	13		14	11	13						de Filippo, Barbieri et al. 2011	Population
ZZZ876	Kenya	KEN	M96*(xM35)	E*(xE1b1b1)	15		18	12	25	10	11	13		15	11	11						de Filippo, Barbieri et al. 2011	Population
ZZZ877	Kenya	KEN	M96*(xM35)	E*(xE1b1b1)	15		18	12	25	10	11	13		15	11	11						de Filippo, Barbieri et al. 2011	Population
ZZZ878	Kenya	KEN	M96*(xM35)	E*(xE1b1b1)																		de Filippo, Barbieri et al. 2011	Population
18 AQ37	Kuwait	KWT	M96*(xM35)	E*(xE1b1b1)	16	12	17	14	21	10	11	15	11	14	11	12	20	16	17	21	11	el Sibai et al 2009	Population
8 AQ45	Kuwait	KWT	M96*(xM35)	E*(xE1b1b1)	16	12	17	14	21	10	11	15	11	14	11	12	20	16	17	21	11	el Sibai et al 2009	Population
14AR30	Lebanon	LEB	M96*(xM35)	E*(xE1b1b1)	16	12	17	14	22	10	11	13	11	16	8	12	19	14	18	20	11	zalloua et al. 2008	Population
16AQ123	Lebanon	LEB	M96*(xM35)	E*(xE1b1b1)	16	12	18	14	22	10	11	13	11	17	8	12		14	18	20	11	zalloua et al. 2008	Population
2AQ116	Libya	LIB	M96*(xM35)	E*(xE1b1b1)	15		18	13	21	11	10	13		14	11	12	22	15	16	22	11	our lab not published	Population
4AQ114	Libya	LIB	M96*(xM35)	E*(xE1b1b1)	17		17	12	21	11	10	15		14	11	12	21	15	15	21	11	our lab not published	Population
Tz8	Morocco	MOR	M96*(xM35)	E*(xE1b1b1)	14		16	12	25	10	11	13		15	11	12	19	15	17	23	11	zalloua et al. 2008	Population
H30	Morocco	MOR	M96*(xM35)	E*(xE1b1b1)	14		17	13	23	11	11	12		14	10	10	20	14	18.2	20	12	zalloua et al. 2008	Population
T6	Morocco	MOR	M96*(xM35)	E*(xE1b1b1)																		zalloua et al. 2008	Population
A1	Morocco	MOR	M96*(xM35)	E*(xE1b1b1)	14	12	17	12	23	10	11	13		17	10	8	20	15	17	21	11	zalloua et al. 2008	Population
As1	Morocco	MOR	M96*(xM35)	E*(xE1b1b1)	14		16	13	23	10	11	12		14	9	12	21	15	18	22	11	zalloua et al. 2008	Population
AS21	Morocco	MOR	M96*(xM35)	E*(xE1b1b1)	16	12	17	12	22	10	11	13		17	8	11	20	14	20	20	12	zalloua et al. 2008	Population
AS66	Morocco	MOR	M96*(xM35)	E*(xE1b1b1)	13	12	16	13	23	9	11	13		14	10	10	20	16	17	21	12	zalloua et al. 2008	Population
H15	Morocco	MOR	M96*(xM35)	E*(xE1b1b1)	16		17	12	22	11	11	13		17	8	11	20	16	19	22	9	zalloua et al. 2008	Population
Tz45	Morocco	MOR	M96*(xM35)	E*(xE1b1b1)	13		17	12	23	10	11	13		14	10	10	20	15	14	21	10	zalloua et al. 2008	Population
Tz65	Morocco	MOR	M96*(xM35)	E*(xE1b1b1)																		zalloua et al. 2008	Population
O17	Morocco	MOR	M96*(xM35)	E*(xE1b1b1)	17	12	17	14	21	10	11	13		14	11	11	21	15	17	21	11	zalloua et al. 2008	Population
A21	Morocco	MOR	M96*(xM35)	E*(xE1b1b1)	16		18	13	21	10	11	14		14	11	12	21	16	17	21	11	zalloua et al. 2008	Population
A24	Morocco	MOR	M96*(xM35)	E*(xE1b1b1)	15		17	12	21	10	11	14		14	11	12	21	15	18	21	11	zalloua et al. 2008	Population
AS17	Morocco	MOR	M96*(xM35)	E*(xE1b1b1)	15	12	17	13	21	10	11	14		14	11	11	22	15	21	22	12	zalloua et al. 2008	Population
AS23	Morocco	MOR	M96*(xM35)	E*(xE1b1b1)	16	12	18	13	21	10	11	14		14	11	12	20	15	20	21	11	zalloua et al. 2008	Population
AS36	Morocco	MOR	M96*(xM35)	E*(xE1b1b1)	15	12	19	13	21	10	10	13		14	11	12	18	15	18	21	12	zalloua et al. 2008	Population
AS46	Morocco	MOR	M96*(xM35)	E*(xE1b1b1)	15	12	18	13	21	10	11	13		14	11	14	21	12	16	21	11	zalloua et al. 2008	Population
C61	Morocco	MOR	M96*(xM35)	E*(xE1b1b1)	17		17	14	21	10	11	13		14	11	11	21	14	18	21	12	zalloua et al. 2008	Population
G3	Morocco	MOR	M96*(xM35)	E*(xE1b1b1)	17		18	13	21	11	11	13		14	11	12	21	14	15	21	12	zalloua et al. 2008	Population
G4	Morocco	MOR	M96*(xM35)	E*(xE1b1b1)	15		17	13	21	10	11	13		14	11	13	21	15	19	21	11	zalloua et al. 2008	Population
O9	Morocco	MOR	M96*(xM35)	E*(xE1b1b1)	16	12	19	13	21	9	11	13		14	11	11	21	15	18	21	11	zalloua et al. 2008	Population
T13	Morocco	MOR	M96*(xM35)	E*(xE1b1b1)																		zalloua et al. 2008	Population
T29	Morocco	MOR	M96*(xM35)	E*(xE1b1b1)																		zalloua et al. 2008	Population
T33	Morocco	MOR	M96*(xM35)	E*(xE1b1b1)																		zalloua et al. 2008	Population
T4	Morocco	MOR	M96*(xM35)	E*(xE1b1b1)																		zalloua et al. 2008	Population
Tz55	Morocco	MOR	M96*(xM35)	E*(xE1b1b1)																		zalloua et al. 2008	Population
Z12	Morocco	MOR	M96*(xM35)	E*(xE1b1b1)						9		14		14					17	21		zalloua et al. 2008	Population
Z5	Morocco	MOR	M96*(xM35)	E*(xE1b1b1)	15		18	13	21	10	11	13		14	11	12	21	15	17	23	13	zalloua et al. 2008	Population
Z6	Morocco	MOR	M96*(xM35)	E*(xE1b1b1)			17	13	21	10		14		14	11		20	15	16	24	12	zalloua et al. 2008	Population
AS9	Morocco	MOR	M96*(xM35)	E*(xE1b1b1)	14	12	16	13	23	10	11	12		14	9	12	21	15	18	22	11	zalloua et al. 2008	Population
24AL180	Palestine	PAL	M96*(xM35)	E*(xE1b1b1)	14		17	12	22	10	11	12		16	10	12	19	16	14	21	10	el Sibai et al 2009	Population
10AL117	Palestine	PAL	M96*(xM35)	E*(xE1b1b1)	15	11	17	13	21	10	11	14		15	11	12	20	16	16	21	11	el Sibai et al 2009	Population
14AL120	Palestine	PAL	M96*(xM35)	E*(xE1b1b1)	14	15	19	13	23	10	11	12		14	10	11	20	15	15	21	11	el Sibai et al 2009	Population
IP118	Portugal	POR	M96*(xM35)	E*(xE1b1b1)	17	12	17	12	22	9	12	13		15	11	13						Adams et al. 2008	Population
IP124	Portugal	POR	M96*(xM35)	E*(xE1b1b1)	17	12	17	12	22	9	12	13		16	10	13						Adams et al. 2008	Population
IP160	Portugal	POR	M96*(xM35)	E*(xE1b1b1)	17	12	17	13	21	11	11	13		14	11	11						Adams et al. 2008	Population
IP1139	Spain	SPN	M96*(xM35)	E*(xE1b1b1)	15	12	18	13	21	10	11	14		14	11	11						Adams et al. 2008	Population
IP474	Spain	SPN	M96*(xM35)	E*(xE1b1b1)	16	12	18	13	21	11	11	14		15	11	12						Adams et al. 2008	Population
15B77	Syria	SYR	M96*(xM35)	E*(xE1b1b1)	15	12	17	13	21	10	11	14	11	14		12			16			zalloua et al. 2008	Population
12AL15	Syria	SYR	M96*(xM35)	E*(xE1b1b1)	16	12	18	12	21	10	11	14	11	14		11			15			zalloua et al. 2008	Population
7AM54	Syria	SYR	M96*(xM35)	E*(xE1b1b1)	15	14	17	13	21	10	11	14	11	14		12			19			zalloua et al. 2008	Population
785	Turkey	TUR	M96*(xM35)	E*(xE1b1b1)	13	12	17	14	20	10	11	13				12						Cinnioglu 2004	Population
786	Turkey	TUR	M96*(xM35)	E*(xE1b1b1)	14	12	18	13	21	10	11	13				13						Cinnioglu 2004	Population
788	Turkey	TUR	M96*(xM35)	E*(xE1b1b1)	14	12	16	13	21	10	11	13				11						Cinnioglu 2004	Population
KA078	Uganda	UGN	M96*(xM35)	E*(xE1b1b1)	15		17	13	21	10	11	13		14	11	11	21	15	17	21	12	Gomes et al. 2010	Population
KA079	Uganda	UGN	M96*(xM35)	E*(xE1b1b1)	15		17	14	22	10	11	13		14	11	13	21	15	18	21	12	Gomes et al. 2010	Population
KA080	Uganda	UGN	M96*(xM35)	E*(xE1b1b1)	15		17	13	21	10	11	13		14	11	11	21	15	17	21	12	Gomes et al. 2010	Population
KA081	Uganda	UGN	M96*(xM35)	E*(xE1b1b1)	15		19	13	21	10	11	13		14	12	12	21	15	16	20	12	Gomes et al. 2010	Population
KA082	Uganda	UGN	M96*(xM35)	E*(xE1b1b1)	15		17	14	22	10	11	13		14	11	12	21	15	17	21	11	Gomes et al. 2010	Population
KA083	Uganda	UGN	M96*(xM35)	E*(xE1b1b1)	15		19	12	21	10	11	13		14	12	11	21	15	18	21	12	Gomes et al. 2010	Population
KA084	Uganda	UGN	M96*(xM35)	E*(xE1b1b1)	15		17	14	22	10	11	13		14	11	13	21	15	18	21	12	Gomes et al. 2010	Population
KA085	Uganda	UGN	M96*(xM35)	E*(xE1b1b1)	15		17	14	22	10	11	13		14	11	13	21	15	17	21	12	Gomes et al. 2010	Population
KA086	Uganda	UGN	M96*(xM35)	E*(xE1b1b1)	16		17	13	22	10	11	15		14	11	12	21	16	16	21	11	Gomes et al. 2010	Population
KA087	Uganda	UGN	M96*(xM35)	E*(xE1b1b1)	15		18	13	21	10	11	14		14	11	13	21	14	15	20	11	Gomes et al. 2010	Population
KA088	Uganda	UGN	M96*(xM35)	E*(xE1b1b1)	16		17	13	21	10	11	15		14	11	12	21	17	16	21	11	Gomes et al. 2010	Population
KA089	Uganda	UGN	M96*(xM35)	E*(xE1b1b1)	16		18	13	21	10	11	14		14	11	13	21	15	15	21	12	Gomes et al. 2010	Population
KA090	Uganda	UGN	M96*(xM35)	E*(xE1b1b1)	16		17	13	21	10	11	15		14	11	11	21	16	16	21	11	Gomes et al. 2010	Population
KA091	Uganda	UGN	M96*(xM35)	E*(xE1b1b1)	15		18	13	21	10	11	14		14	11	13	21	14	15	20	11	Gomes et al. 2010	Population
KA105	Uganda	UGN	M96*(xM35)	E*(xE1b1b1)	14		19	12	24	10	11	13		16	11	11	19	14	19	21	12	Gomes et al. 2010	Population
KA106	Uganda	UGN	M96*(xM35)	E*(xE1b1b1)	14		19	12	24	10	11	13		16	11	11	19	14	19	21	12	Gomes et al. 2010	Population
KA107	Uganda	UGN	M96*(xM35)	E*(xE1b1b1)	14		19	12	24	10	11	13		16	11	11	19	14	19	21	12	Gomes et al. 2010	Population
KA108	Uganda	UGN	M96*(xM35)	E*(xE1b1b1)	15		18	12	24	11	11	12		16	11	11	19	15	17	22	12	Gomes et al. 2010	Population
KA109	Uganda	UGN	M96*(xM35)	E*(xE1b1b1)	15		19	12	26	11	11	13		14	11	11	19	16	16	23	12	Gomes et al. 2010	Population
KA110	Uganda	UGN	M96*(xM35)	E*(xE1b1b1)	15		19	12	26	11	11	13		14	11	11	19	16	16	23	12	Gomes et al. 2010	Population
KA111	Uganda	UGN	M96*(xM35)	E*(xE1b1b1)	15		18	12	24	11	11	13		15	11	12	19	15	19	21	12	Gomes et al. 2010	Population
KA112	Uganda	UGN	M96*(xM35)	E*(xE1b1b1)	15		19	12	22	10	11	13		15	11	12	19	16	14	22	12	Gomes et al. 2010	Population
KA113	Uganda	UGN	M96*(xM35)	E*(xE1b1b1)	15		18	12	23	10	11	13		14	11	12	19	16	17	22	13	Gomes et al. 2010	Population
KA114	Uganda	UGN	M96*(xM35)	E*(xE1b1b1)	15		19	12	22	10	11	13		15	11	12	19	16	14	22	12	Gomes et al. 2010	Population
KA115	Uganda	UGN	M96*(xM35)	E*(xE1b1b1)	15		18	12	23	10	11	13		14	11	12	19	16	17	22	12	Gomes et al. 2010	Population
KA116	Uganda	UGN	M96*(xM35)	E*(xE1b1b1)	15		17	12	26	11	11	13		14	11	12	20	16	16	23	12	Gomes et al. 2010	Population
KA117	Uganda	UGN	M96*(xM35)	E*(xE1b1b1)	15		18	12	23	10	11	13		14	11	12	19	16	17	22	12	Gomes et al. 2010	Population
KA102	Uganda	UGN	M96*(xM35)	E*(xE1b1b1)	14		16	12	25	10	11	13		14	11	11	19	16	18	24	11	Gomes et al. 2010	Population
KA103	Uganda	UGN	M96*(xM35)	E*(xE1b1b1)	14		16	12	25	10	11	13		14	11	11	19	15	18	24	11	Gomes et al. 2010	Population
KA104	Uganda	UGN	M96*(xM35)	E*(xE1b1b1)	14		16	12	25	10	11	13		14	11	12	19	15	18	24	11	Gomes et al. 2010	Population
470	Caucasus	CAU	M35	E1b1b1	13	12	17	13	23	10	11	13	11	14	7	11	20	16	15	21	11	Balanovsky et al. 2011	Population
471	Caucasus	CAU	M35	E1b1b1	13	12	17	13	24	10	11	12	11	14	10	11	20	18	14	22	12	Balanovsky et al. 2011	Population
472	Caucasus	CAU	M35	E1b1b1	14	12	18	13	23	10	11	13	11	14	10	12	20	17	17	21	11	Balanovsky et al. 2011	Population
473	Caucasus	CAU	M35	E1b1b1	14	12	18	13	24	10	11	14	11	14	10	11	20	16	16	23	13	Balanovsky et al. 2011	Population
474	Caucasus	CAU	M35	E1b1b1	13	12	18	13	24	11	11	13	11	14	10	11	20	18	15	22	12	Balanovsky et al. 2011	Population
475	Caucasus	CAU	M35	E1b1b1	13	12	17	14	24	10	11	12	11	14	10	11	20	18	15	22	12	Balanovsky et al. 2011	Population
476	Caucasus	CAU	M35	E1b1b1	13	12	17	14	25	10	11	13	11	14	10	11	20	15	15	23	12	Balanovsky et al. 2011	Population
10R59	Iraq	IRQ	M35	E1b1b1																		our lab not published	Population
KA092	Uganda	UGN	M35	E1b1b1	13		17	13	24	10	11	13		14	10	12	20	15	17	22	11	Gomes et al. 2010	Population
KA093	Uganda	UGN	M35	E1b1b1	13		17	13	22	9	11	13		14	10	11	21	15	14	21	13	Gomes et al. 2010	Population
KA094	Uganda	UGN	M35	E1b1b1	13		17	13	24	10	11	14		14	10	12	20	15	16	22	10	Gomes et al. 2010	Population
KA095	Uganda	UGN	M35	E1b1b1	13		17	13	22	9	11	13		14	10	11	21	15	14	21	13	Gomes et al. 2010	Population
KA096	Uganda	UGN	M35	E1b1b1	13		17	13	24	10	11	14		14	10	12	20	15	16	23	10	Gomes et al. 2010	Population
KA097	Uganda	UGN	M35	E1b1b1	13		17	13	24	10	11	14		14	10	12	20	15	17	22	10	Gomes et al. 2010	Population
KA098	Uganda	UGN	M35	E1b1b1	13		17	13	22	9	11	13		14	10	11	21	15	14	21	13	Gomes et al. 2010	Population
KA100	Uganda	UGN	M35	E1b1b1	13		17	14	24	11	11	14		14	10	11	20	15	17	22	11	Gomes et al. 2010	Population
KA101	Uganda	UGN	M35	E1b1b1	13		17	13	25	10	11	14		14	11	12	20	15	16	23	10	Gomes et al. 2010	Population
ZZZ10	Albania	ALB	M35	E1b1b1*	13		17	13	23	10	11	13		14	10	12						Ferri et al. 2010	Population
ZZZ100	Albania	ALB	M35	E1b1b1*	14		16	12	24	10	11	12		16	9	12						Ferri et al. 2010	Population
ZZZ101	Albania	ALB	M35	E1b1b1*	14		16	13	25	10	11	15		14	11	13						Ferri et al. 2010	Population
ZZZ102	Albania	ALB	M35	E1b1b1*	14		16	14	24	11	13	13		15	12	12						Ferri et al. 2010	Population
ZZZ103	Albania	ALB	M35	E1b1b1*	14		17	13	24	10	11	13		14	10	12						Ferri et al. 2010	Population
ZZZ104	Albania	ALB	M35	E1b1b1*	14		17	13	24	10	11	13		14	10	12						Ferri et al. 2010	Population
ZZZ105	Albania	ALB	M35	E1b1b1*	14		17	13	25	10	11	13		14	10	11						Ferri et al. 2010	Population
ZZZ106	Albania	ALB	M35	E1b1b1*	14		17	14	24	10	11	13		14	10	12						Ferri et al. 2010	Population
ZZZ107	Albania	ALB	M35	E1b1b1*	14		18	13	24	10	11	13		14	10	11						Ferri et al. 2010	Population
ZZZ108	Albania	ALB	M35	E1b1b1*	14		17	14	23	10	11	13		14	10	12						Ferri et al. 2010	Population
ZZZ109	Albania	ALB	M35	E1b1b1*	14		17	14	23	10	11	13		14	10	12						Ferri et al. 2010	Population
ZZZ11	Albania	ALB	M35	E1b1b1*	13		17	13	24	10	11	12		14	10	11						Ferri et al. 2010	Population
ZZZ110	Albania	ALB	M35	E1b1b1*	15		16	12	24	10	11	12		15	9	13						Ferri et al. 2010	Population
ZZZ12	Albania	ALB	M35	E1b1b1*	13		17	13	24	10	11	12		14	10	12						Ferri et al. 2010	Population
ZZZ13	Albania	ALB	M35	E1b1b1*	13		17	13	24	10	11	13		14	10	13						Ferri et al. 2010	Population
ZZZ14	Albania	ALB	M35	E1b1b1*	13		17	13	24	10	11	13		14	10	11						Ferri et al. 2010	Population
ZZZ15	Albania	ALB	M35	E1b1b1*	13		17	13	24	10	11	13		14	10	11						Ferri et al. 2010	Population
ZZZ16	Albania	ALB	M35	E1b1b1*	13		17	13	24	10	11	13		14	10	12						Ferri et al. 2010	Population
ZZZ17	Albania	ALB	M35	E1b1b1*	13		17	13	24	10	11	13		14	10	13						Ferri et al. 2010	Population
ZZZ18	Albania	ALB	M35	E1b1b1*	13		17	13	24	10	11	13		14	10	9						Ferri et al. 2010	Population
ZZZ19	Albania	ALB	M35	E1b1b1*	13		17	13	24	10	11	13		14	10	11						Ferri et al. 2010	Population
ZZZ2	Albania	ALB	M35	E1b1b1*	13		17	12	23	10	11	13		14	10	12						Ferri et al. 2010	Population
ZZZ20	Albania	ALB	M35	E1b1b1*	13		17	13	24	10	11	13		14	10	12						Ferri et al. 2010	Population
ZZZ21	Albania	ALB	M35	E1b1b1*	13		17	13	24	10	14	13		14	11	12						Ferri et al. 2010	Population
ZZZ22	Albania	ALB	M35	E1b1b1*	13		17	13	24	11	11	13		14	10	11						Ferri et al. 2010	Population
ZZZ23	Albania	ALB	M35	E1b1b1*	13		17	13	24	11	11	13		14	10	12						Ferri et al. 2010	Population
ZZZ24	Albania	ALB	M35	E1b1b1*	13		17	13	24	11	11	13		15	10	11						Ferri et al. 2010	Population
ZZZ25	Albania	ALB	M35	E1b1b1*	13		17	13	24	9	11	14		14	10	12						Ferri et al. 2010	Population
ZZZ26	Albania	ALB	M35	E1b1b1*	13		17	13	25	10	11	12		14	10	12						Ferri et al. 2010	Population
ZZZ27	Albania	ALB	M35	E1b1b1*	13		17	13	25	10	11	13		14	10	12						Ferri et al. 2010	Population
ZZZ28	Albania	ALB	M35	E1b1b1*	13		17	13	25	10	11	13		13	10	12						Ferri et al. 2010	Population
ZZZ29	Albania	ALB	M35	E1b1b1*	13		17	13	25	10	11	13		14	10	12						Ferri et al. 2010	Population
ZZZ3	Albania	ALB	M35	E1b1b1*	13		17	12	24	10	11	13		14	10	12						Ferri et al. 2010	Population
ZZZ30	Albania	ALB	M35	E1b1b1*	13		17	13	26	10	11	13		14	10	11						Ferri et al. 2010	Population
ZZZ31	Albania	ALB	M35	E1b1b1*	13		17	14	24	10	11	12		14	10	12						Ferri et al. 2010	Population
ZZZ32	Albania	ALB	M35	E1b1b1*	13		17	14	24	10	11	13		14	10	12						Ferri et al. 2010	Population
ZZZ33	Albania	ALB	M35	E1b1b1*	13		17	14	24	10	11	13		13	10	11						Ferri et al. 2010	Population
ZZZ34	Albania	ALB	M35	E1b1b1*	13		17	14	24	10	11	13		14	10	11						Ferri et al. 2010	Population
ZZZ35	Albania	ALB	M35	E1b1b1*	13		17	14	24	10	11	13		14	10	12						Ferri et al. 2010	Population
ZZZ36	Albania	ALB	M35	E1b1b1*	13		17	14	24	10	11	13		14	10	12						Ferri et al. 2010	Population
ZZZ37	Albania	ALB	M35	E1b1b1*	13		17	14	25	10	11	13		14	10	12						Ferri et al. 2010	Population
ZZZ38	Albania	ALB	M35	E1b1b1*	13		17	14	25	10	11	13		14	10	13						Ferri et al. 2010	Population
ZZZ39	Albania	ALB	M35	E1b1b1*	13		17	14	25	10	11	13		14	10	12						Ferri et al. 2010	Population
ZZZ4	Albania	ALB	M35	E1b1b1*	13		17	12	24	10	11	13		14	10	12						Ferri et al. 2010	Population
ZZZ40	Albania	ALB	M35	E1b1b1*	13		17	14	25	10	11	13		14	10	12						Ferri et al. 2010	Population
ZZZ41	Albania	ALB	M35	E1b1b1*	13		18	12	23	10	11	13		13	10	12						Ferri et al. 2010	Population
ZZZ42	Albania	ALB	M35	E1b1b1*	13		18	12	24	10	11	13		14	10	11						Ferri et al. 2010	Population
ZZZ43	Albania	ALB	M35	E1b1b1*	13		18	13	24	10	11	13		14	10	11						Ferri et al. 2010	Population
ZZZ44	Albania	ALB	M35	E1b1b1*	13		18	13	24	10	11	13		14	10	12						Ferri et al. 2010	Population
ZZZ45	Albania	ALB	M35	E1b1b1*	13		18	14	24	10	11	13		14	10	12						Ferri et al. 2010	Population
ZZZ46	Albania	ALB	M35	E1b1b1*	13		19	13	24	10	11	13		14	10	11						Ferri et al. 2010	Population
ZZZ47	Albania	ALB	M35	E1b1b1*	13		19	14	24	11	11	13		14	10	12						Ferri et al. 2010	Population
ZZZ48	Albania	ALB	M35	E1b1b1*	13		17	13	24	10	11	13		14	10	12						Ferri et al. 2010	Population
ZZZ49	Albania	ALB	M35	E1b1b1*	13		17	13	24	10	11	13		14	10	12						Ferri et al. 2010	Population
ZZZ5	Albania	ALB	M35	E1b1b1*	13		17	12	24	10	11	13		14	10	12						Ferri et al. 2010	Population
ZZZ50	Albania	ALB	M35	E1b1b1*	13		17	13	25	10	11	13		14	10	12						Ferri et al. 2010	Population
ZZZ51	Albania	ALB	M35	E1b1b1*	13		17	13	25	10	11	13		14	10	12						Ferri et al. 2010	Population
ZZZ52	Albania	ALB	M35	E1b1b1*	13		17	14	24	10	11	13		14	10	12						Ferri et al. 2010	Population
ZZZ53	Albania	ALB	M35	E1b1b1*	13		17	14	24	10	11	13		14	10	12						Ferri et al. 2010	Population
ZZZ54	Albania	ALB	M35	E1b1b1*	13		18	13	24	10	11	13		14	10	11						Ferri et al. 2010	Population
ZZZ55	Albania	ALB	M35	E1b1b1*	13		18	13	24	10	11	13		14	10	11						Ferri et al. 2010	Population
ZZZ56	Albania	ALB	M35	E1b1b1*	13		18	13	24	10	11	13		14	10	12						Ferri et al. 2010	Population
ZZZ57	Albania	ALB	M35	E1b1b1*	13		18	13	24	10	11	13		14	10	12						Ferri et al. 2010	Population
ZZZ58	Albania	ALB	M35	E1b1b1*	13		17	13	23	10	11	13		14	10	12						Ferri et al. 2010	Population
ZZZ59	Albania	ALB	M35	E1b1b1*	13		17	13	23	10	11	13		14	10	12						Ferri et al. 2010	Population
ZZZ6	Albania	ALB	M35	E1b1b1*	13		17	12	25	10	11	13		14	10	12						Ferri et al. 2010	Population
ZZZ60	Albania	ALB	M35	E1b1b1*	13		17	13	23	10	11	13		14	10	12						Ferri et al. 2010	Population
ZZZ61	Albania	ALB	M35	E1b1b1*	13		17	13	24	10	11	13		14	10	13						Ferri et al. 2010	Population
ZZZ62	Albania	ALB	M35	E1b1b1*	13		17	13	24	10	11	13		14	10	13						Ferri et al. 2010	Population
ZZZ63	Albania	ALB	M35	E1b1b1*	13		17	13	24	10	11	13		14	10	13						Ferri et al. 2010	Population
ZZZ64	Albania	ALB	M35	E1b1b1*	13		17	13	24	10	11	13		14	10	12						Ferri et al. 2010	Population
ZZZ65	Albania	ALB	M35	E1b1b1*	13		17	13	24	10	11	13		14	10	12						Ferri et al. 2010	Population
ZZZ66	Albania	ALB	M35	E1b1b1*	13		17	13	24	10	11	13		14	10	12						Ferri et al. 2010	Population
ZZZ67	Albania	ALB	M35	E1b1b1*	13		17	13	24	10	11	13		14	10	12						Ferri et al. 2010	Population
ZZZ68	Albania	ALB	M35	E1b1b1*	13		17	13	24	10	11	13		14	10	12						Ferri et al. 2010	Population
ZZZ69	Albania	ALB	M35	E1b1b1*	13		17	13	24	10	11	13		14	10	12						Ferri et al. 2010	Population
ZZZ7	Albania	ALB	M35	E1b1b1*	13		17	13	22	10	11	13		14	10	11						Ferri et al. 2010	Population
ZZZ70	Albania	ALB	M35	E1b1b1*	13		17	13	24	10	11	13		14	10	12						Ferri et al. 2010	Population
ZZZ71	Albania	ALB	M35	E1b1b1*	13		17	13	24	10	11	13		14	10	12						Ferri et al. 2010	Population
ZZZ72	Albania	ALB	M35	E1b1b1*	13		17	13	24	10	11	13		14	10	12						Ferri et al. 2010	Population
ZZZ73	Albania	ALB	M35	E1b1b1*	13		17	13	24	10	11	13		14	10	12						Ferri et al. 2010	Population
ZZZ74	Albania	ALB	M35	E1b1b1*	13		17	13	25	10	11	13		14	10	12						Ferri et al. 2010	Population
ZZZ75	Albania	ALB	M35	E1b1b1*	13		17	13	25	10	11	13		14	10	12						Ferri et al. 2010	Population
ZZZ76	Albania	ALB	M35	E1b1b1*	13		17	13	25	10	11	13		14	10	12						Ferri et al. 2010	Population
ZZZ77	Albania	ALB	M35	E1b1b1*	13		17	13	25	10	11	13		14	10	12						Ferri et al. 2010	Population
ZZZ78	Albania	ALB	M35	E1b1b1*	13		17	13	25	10	11	13		14	10	12						Ferri et al. 2010	Population
ZZZ79	Albania	ALB	M35	E1b1b1*	13		17	13	25	10	11	13		14	10	12						Ferri et al. 2010	Population
ZZZ8	Albania	ALB	M35	E1b1b1*	13		17	13	23	10	11	13		14	10	12						Ferri et al. 2010	Population
ZZZ80	Albania	ALB	M35	E1b1b1*	13		17	13	25	10	11	13		14	10	12						Ferri et al. 2010	Population
ZZZ81	Albania	ALB	M35	E1b1b1*	13		17	13	25	10	11	13		14	10	12						Ferri et al. 2010	Population
ZZZ82	Albania	ALB	M35	E1b1b1*	13		17	13	25	10	11	13		14	10	12						Ferri et al. 2010	Population
ZZZ83	Albania	ALB	M35	E1b1b1*	13		17	13	25	10	11	13		14	10	12						Ferri et al. 2010	Population
ZZZ84	Albania	ALB	M35	E1b1b1*	13		17	13	25	10	11	13		14	10	12						Ferri et al. 2010	Population
ZZZ85	Albania	ALB	M35	E1b1b1*	13		17	13	25	10	11	13		14	10	12						Ferri et al. 2010	Population
ZZZ86	Albania	ALB	M35	E1b1b1*	13		17	13	24	10	11	13		14	10	12						Ferri et al. 2010	Population
ZZZ87	Albania	ALB	M35	E1b1b1*	13		17	13	24	10	11	13		14	10	12						Ferri et al. 2010	Population
ZZZ88	Albania	ALB	M35	E1b1b1*	13		17	13	24	10	11	13		14	10	12						Ferri et al. 2010	Population
ZZZ89	Albania	ALB	M35	E1b1b1*	13		17	13	24	10	11	13		14	10	12						Ferri et al. 2010	Population
ZZZ9	Albania	ALB	M35	E1b1b1*	13		17	13	23	10	11	13		14	10	12						Ferri et al. 2010	Population
ZZZ90	Albania	ALB	M35	E1b1b1*	13		17	13	24	10	11	13		14	10	12						Ferri et al. 2010	Population
ZZZ91	Albania	ALB	M35	E1b1b1*	13		17	13	24	10	11	13		14	10	12						Ferri et al. 2010	Population
ZZZ92	Albania	ALB	M35	E1b1b1*	13		17	13	24	10	11	13		14	10	12						Ferri et al. 2010	Population
ZZZ93	Albania	ALB	M35	E1b1b1*	13		17	13	24	10	11	13		14	10	12						Ferri et al. 2010	Population
ZZZ94	Albania	ALB	M35	E1b1b1*	13		17	13	24	10	11	13		14	10	12						Ferri et al. 2010	Population
ZZZ95	Albania	ALB	M35	E1b1b1*	13		17	13	24	10	11	13		14	10	12						Ferri et al. 2010	Population
ZZZ96	Albania	ALB	M35	E1b1b1*	13		17	13	24	10	11	13		14	10	12						Ferri et al. 2010	Population
ZZZ97	Albania	ALB	M35	E1b1b1*	13		17	13	24	10	11	13		14	10	12						Ferri et al. 2010	Population
ZZZ98	Albania	ALB	M35	E1b1b1*	13		17	13	24	10	11	13		14	10	12						Ferri et al. 2010	Population
ZZZ99	Albania	ALB	M35	E1b1b1*	14		16	12	24	10	11	12		16	9	12						Ferri et al. 2010	Population
ZZZ765	Ethiopia	ETH	M35	E1b1b1*	12		17	12	24	10	11	13		14	10	11						de Filippo, Barbieri et al. 2011	Population
ZZZ766	Ethiopia	ETH	M35	E1b1b1*	13		16	14	24	10	11			14	10	12						de Filippo, Barbieri et al. 2011	Population
ZZZ767	Ethiopia	ETH	M35	E1b1b1*	13		16	15	24	10	11	14		14	11	10						de Filippo, Barbieri et al. 2011	Population
ZZZ768	Ethiopia	ETH	M35	E1b1b1*	13		16	15	24	10	11	14		14	11	10						de Filippo, Barbieri et al. 2011	Population
ZZZ769	Ethiopia	ETH	M35	E1b1b1*	13		17	13	24	11	11	13		15	10	11						de Filippo, Barbieri et al. 2011	Population
ZZZ770	Ethiopia	ETH	M35	E1b1b1*	13		17	13	24	10	11	13		14	10	11						de Filippo, Barbieri et al. 2011	Population
ZZZ771	Ethiopia	ETH	M35	E1b1b1*	13		17	14	25	10	11	13		14	10	12						de Filippo, Barbieri et al. 2011	Population
ZZZ772	Ethiopia	ETH	M35	E1b1b1*	13		17	13	25	11	11	13		14	10	12						de Filippo, Barbieri et al. 2011	Population
ZZZ773	Ethiopia	ETH	M35	E1b1b1*	13		17	13	24	11	11	13		15	10	11						de Filippo, Barbieri et al. 2011	Population
ZZZ774	Ethiopia	ETH	M35	E1b1b1*	13		17	13	24	11	11	13		15	10	11						de Filippo, Barbieri et al. 2011	Population
ZZZ775	Ethiopia	ETH	M35	E1b1b1*	13		17	14	24	11	11	14		14	10	11						de Filippo, Barbieri et al. 2011	Population
ZZZ776	Ethiopia	ETH	M35	E1b1b1*	13		18	13	25	11	11	13		14	10	12						de Filippo, Barbieri et al. 2011	Population
ZZZ777	Ethiopia	ETH	M35	E1b1b1*	13		19	13	24	11	11	14		14	10	14						de Filippo, Barbieri et al. 2011	Population
ZZZ778	Ethiopia	ETH	M35	E1b1b1*	13		19	12	25	10	11	13		14	10	12						de Filippo, Barbieri et al. 2011	Population
ZZZ779	Ethiopia	ETH	M35	E1b1b1*	14		16	13	24	10	11	14		14	10	10						de Filippo, Barbieri et al. 2011	Population
ZZZ780	Ethiopia	ETH	M35	E1b1b1*	14		17	13	23	11	11	13		14	10	12						de Filippo, Barbieri et al. 2011	Population
ZZZ781	Ethiopia	ETH	M35	E1b1b1*	14		17	12	24	10	11	13		15	10	12						de Filippo, Barbieri et al. 2011	Population
ZZZ782	Ethiopia	ETH	M35	E1b1b1*	14		17	12	24	10	11	13		15	10	12						de Filippo, Barbieri et al. 2011	Population
ZZZ783	Ethiopia	ETH	M35	E1b1b1*	14		17	13	23	10	11	13		14	10	12						de Filippo, Barbieri et al. 2011	Population
ZZZ784	Ethiopia	ETH	M35	E1b1b1*	14		17	13	26	11	11	13		14	10	12						de Filippo, Barbieri et al. 2011	Population
ZZZ785	Ethiopia	ETH	M35	E1b1b1*	14		18	12	23	10	13	15		14	10	12						de Filippo, Barbieri et al. 2011	Population
ZZZ786	Ethiopia	ETH	M35	E1b1b1*	14		18	13	24	10	11	13		14	10	12						de Filippo, Barbieri et al. 2011	Population
ZZZ787	Ethiopia	ETH	M35	E1b1b1*	14		18	13	24	10	11	13		14	10	13						de Filippo, Barbieri et al. 2011	Population
ZZZ788	Ethiopia	ETH	M35	E1b1b1*	14		18	13	24	10	11	13		14	10	13						de Filippo, Barbieri et al. 2011	Population
ZZZ789	Ethiopia	ETH	M35	E1b1b1*	14		18	13	24	10	11	13		14	10	13						de Filippo, Barbieri et al. 2011	Population
ZZZ790	Ethiopia	ETH	M35	E1b1b1*	14		18	14	25	11	11	13		14	10	12						de Filippo, Barbieri et al. 2011	Population
ZZZ791	Ethiopia	ETH	M35	E1b1b1*	14		18	13	24	10	11	13		14	10	13						de Filippo, Barbieri et al. 2011	Population
ZZZ792	Ethiopia	ETH	M35	E1b1b1*	14		18	13	24	10	11	13		14	10	13						de Filippo, Barbieri et al. 2011	Population
ZZZ793	Ethiopia	ETH	M35	E1b1b1*	14		18	13	24	10	11	13		14	10	13						de Filippo, Barbieri et al. 2011	Population
ZZZ794	Ethiopia	ETH	M35	E1b1b1*	14		18	13	24	10	11	13		14	10	13						de Filippo, Barbieri et al. 2011	Population
ZZZ795	Ethiopia	ETH	M35	E1b1b1*	14		18	13	24	10	11	13		14	10	13						de Filippo, Barbieri et al. 2011	Population
ZZZ796	Ethiopia	ETH	M35	E1b1b1*	14		18	13	24	10	11	13		14	10	13						de Filippo, Barbieri et al. 2011	Population
ZZZ797	Ethiopia	ETH	M35	E1b1b1*	14		19	14	24	10	11	13			10	12						de Filippo, Barbieri et al. 2011	Population
ZZZ798	Ethiopia	ETH	M35	E1b1b1*	14		19	13	23	10	11	14		14	10	13						de Filippo, Barbieri et al. 2011	Population
ZZZ799	Ethiopia	ETH	M35	E1b1b1*	14		19	13	23	10	11	14		14	10	13						de Filippo, Barbieri et al. 2011	Population
ZZZ800	Ethiopia	ETH	M35	E1b1b1*	15		17	13	24	10	11	13		14	10	13						de Filippo, Barbieri et al. 2011	Population
ZZZ801	Ethiopia	ETH	M35	E1b1b1*	15		17	13	25	10	11	13		14	10	11						de Filippo, Barbieri et al. 2011	Population
R16	Italy	ITL	M35	E1b1b1*	13		17	12	24	10	11	13		14	10	10						Ferri et al. 2008	Population
R29	Italy	ITL	M35	E1b1b1*	13		18	13	24	10	11	12		14	10	13						Ferri et al. 2008	Population
R3	Italy	ITL	M35	E1b1b1*	13		17	13	24	10	11	13		14	10	13						Ferri et al. 2008	Population
R4	Italy	ITL	M35	E1b1b1*	13		17	13	24	10	11	13		14	10	13						Ferri et al. 2008	Population
R5	Italy	ITL	M35	E1b1b1*	13		17	13	23	10	11	13		14	10	12						Ferri et al. 2008	Population
R56	Italy	ITL	M35	E1b1b1*	13		17	13	23	10	11	13		14	10	12						Ferri et al. 2008	Population
R6	Italy	ITL	M35	E1b1b1*	13		17	13	24	10	11	15		14	10	13						Ferri et al. 2008	Population
R69	Italy	ITL	M35	E1b1b1*	13		17	13	24	10	11	13		14	10	13						Ferri et al. 2008	Population
R80	Italy	ITL	M35	E1b1b1*	13		17	12	24	10	11	13		14	10	10						Ferri et al. 2008	Population
R9	Italy	ITL	M35	E1b1b1*	13		16	14	24	10	11	12		14	10	13						Ferri et al. 2008	Population
R95	Italy	ITL	M35	E1b1b1*	13		17	14	24	10	11	13		14	10	11						Ferri et al. 2008	Population
VM50	Italy	ITL	M35	E1b1b1*	13		18	14	24	10	11	12		14	10	12						Ferri et al. 2008	Population
ZZZ907	Kenya	KEN	M35	E1b1b1*	13		18	14	24	10	11	13		14	8	11						de Filippo, Barbieri et al. 2011	Population
ZZZ908	Kenya	KEN	M35	E1b1b1*	11		16	13	25	10	12	13		14	11	12						de Filippo, Barbieri et al. 2011	Population
ZZZ909	Kenya	KEN	M35	E1b1b1*	11		17	13	25	10	12	13		14	11	11						de Filippo, Barbieri et al. 2011	Population
ZZZ910	Kenya	KEN	M35	E1b1b1*	11		18	13	24	10	12	13		14	12	11						de Filippo, Barbieri et al. 2011	Population
ZZZ911	Kenya	KEN	M35	E1b1b1*	13		17	14	24	10	11	14		14	10	10						de Filippo, Barbieri et al. 2011	Population
ZZZ912	Kenya	KEN	M35	E1b1b1*	13		17	14	24	10	11	14		14	10	12						de Filippo, Barbieri et al. 2011	Population
ZZZ913	Kenya	KEN	M35	E1b1b1*	13		17	13	24	10	11	14		14	10	11						de Filippo, Barbieri et al. 2011	Population
ZZZ914	Kenya	KEN	M35	E1b1b1*	13		17	14	25	11	11	13		14	10	11						de Filippo, Barbieri et al. 2011	Population
ZZZ915	Kenya	KEN	M35	E1b1b1*	13		17	13	24	11	11	14		14	10	12						de Filippo, Barbieri et al. 2011	Population
ZZZ916	Kenya	KEN	M35	E1b1b1*	13		17	10	23	11	11	14		14	10	12						de Filippo, Barbieri et al. 2011	Population
ZZZ917	Kenya	KEN	M35	E1b1b1*	13		17	14	24	11	11	13		15	10	11						de Filippo, Barbieri et al. 2011	Population
ZZZ918	Kenya	KEN	M35	E1b1b1*	13		17	14	24	11	11	14		14	10	12						de Filippo, Barbieri et al. 2011	Population
ZZZ919	Kenya	KEN	M35	E1b1b1*	13		17	14	25	11	11	14		14	10	12						de Filippo, Barbieri et al. 2011	Population
ZZZ920	Kenya	KEN	M35	E1b1b1*	13		17	14	23	11	11	15		15	10	11						de Filippo, Barbieri et al. 2011	Population
ZZZ921	Kenya	KEN	M35	E1b1b1*	13		17	14	25	11	11	13		14	10	11						de Filippo, Barbieri et al. 2011	Population
ZZZ922	Kenya	KEN	M35	E1b1b1*	13		18	14	25	10	11	14		14	10	14						de Filippo, Barbieri et al. 2011	Population
ZZZ923	Kenya	KEN	M35	E1b1b1*	13		18	14	26	10	11	14		14	10	14						de Filippo, Barbieri et al. 2011	Population
ZZZ924	Kenya	KEN	M35	E1b1b1*	13		18	14	24	11	11	15		14	10	11						de Filippo, Barbieri et al. 2011	Population
ZZZ925	Kenya	KEN	M35	E1b1b1*	13		18	14	25	10	11	14		14	10	12						de Filippo, Barbieri et al. 2011	Population
ZZZ926	Kenya	KEN	M35	E1b1b1*	13		18	14	25	10	11	14		14	10	14						de Filippo, Barbieri et al. 2011	Population
ZZZ927	Kenya	KEN	M35	E1b1b1*	13		18	14	24	11	11	15		14	10	11						de Filippo, Barbieri et al. 2011	Population
ZZZ928	Kenya	KEN	M35	E1b1b1*	13		18	13	24	11	11	14		14	10	12						de Filippo, Barbieri et al. 2011	Population
ZZZ929	Kenya	KEN	M35	E1b1b1*	16			10	25	11		14		14	10	11						de Filippo, Barbieri et al. 2011	Population
4H20B	Malta	MLT	M35*(xM78xM81xM123)	E1b1b1*	11	12	17	13	24	10		13		14		13						Zalloua et al. 2008	Population
A37	Morocco	MOR	M35	E1b1b1*	13		16	14	24	9	11	13		14	10	11	20	15	18	21	12	zalloua et al. 2008	Population
A9	Morocco	MOR	M35	E1b1b1*	13		18	13	22	9	11	13		14	10	10	23	15	14	23	11	zalloua et al. 2008	Population
AS43	Morocco	MOR	M35	E1b1b1*	13	12	19	13	23	9	11	13		14	10	13	22	15	14	21	11	zalloua et al. 2008	Population
C34	Morocco	MOR	M35	E1b1b1*	13		18	14	24	10	11	12		14	10	12	20	15	18	23	12	zalloua et al. 2008	Population
C59	Morocco	MOR	M35	E1b1b1*	13		18	13	22	9	11	13		14	10	13	23	15	14	22	11	zalloua et al. 2008	Population
C8	Morocco	MOR	M35	E1b1b1*	14		17	13	22	9	11	13		14	10	12	21	15	16	22	12	zalloua et al. 2008	Population
H12	Morocco	MOR	M35	E1b1b1*	13		18	13	22	9	12	13		14	10	14	23	15	14	21	11	zalloua et al. 2008	Population
Tz31	Morocco	MOR	M35	E1b1b1*	13		18	13	22	9	11	13		14	10	13	23	15	14	22	11	zalloua et al. 2008	Population
Tz68	Morocco	MOR	M35	E1b1b1*	13		16	14	24	9	11	13		14	10	10	20	16	19	21	12	zalloua et al. 2008	Population
IP113	Portugal	POR	M35	E1b1b1*	14	12	17	13	25	10	11	14		14	10	11						Adams et al. 2008	Population
IP206	Portugal	POR	M35	E1b1b1*	13	12	19	13	24	10	11	12		14	10	12						Adams et al. 2008	Population
IP210	Portugal	POR	M35	E1b1b1*	14	12	19	14	25	10	12	14		14	11	13						Adams et al. 2008	Population
IP685	Spain	SPN	M35	E1b1b1*	15	12	17	13	22	9	11	14		14	10	11						Adams et al. 2008	Population
IP1008	Spain	SPN	M35	E1b1b1*	13	12	18	12	24	10	10	13		14	10	12						Adams et al. 2008	Population
IP1015	Spain	SPN	M35	E1b1b1*	13	12	17	14	24	10	11	12		14	11	12						Adams et al. 2008	Population
IP409	Spain	SPN	M35	E1b1b1*	13	12	16	13	24	10	11	12		14	11	12						Adams et al. 2008	Population
IP341	Spain	SPN	M35	E1b1b1*	14	12	17	13	23	9	11	13		14	10	12						Adams et al. 2008	Population
IP439	Spain	SPN	M35	E1b1b1*	15	12	16	13	22	9	11	14		14	10	11						Adams et al. 2008	Population
IP963	Spain	SPN	M35	E1b1b1*	14	12	16	14	23	9	11	13		14	10							Adams et al. 2008	Population
IP514	Spain	SPN	M35	E1b1b1*	13	12	17	12	24	10	11	14		15	10	10						Adams et al. 2008	Population
ZZZ955	Spain	SPN	M35	E1b1b1*	14		17	13	22	9	11	14			10	11						Ambrosio, Dugoujon et al. 2010	Haplogroups
ZZZ956	Spain	SPN	M35	E1b1b1*	14		17	13	22	9	11	14			10	11						Ambrosio, Dugoujon et al. 2010	Haplogroups
H82	Tunisia	TUN	M35	E1b1b1*	17		17	13	21	10	11	15		14	11	13	21	15	17	23	12	Fadhlaoui et al. 2011	Population
DN45	Tunisia	TUN	M35	E1b1b1*																		El Sibai et al 2009	Population
13BA43	Armenia	ARM	M78	E1b1b1a	14	12	17	13	24	10	11	13	11	14	10	13	20	16	15	20	12	our lab not published	Population
14BA42	Armenia	ARM	M78	E1b1b1a	13	12	17	13	23	10	11	13	11	14	10	12	19	15	16	22	11	our lab not published	Population
15BA28	Armenia	ARM	M78	E1b1b1a	13	12	17	13	24	10	11	13	11	14	10	12	20	16	16	21	12	our lab not published	Population
18BA42	Armenia	ARM	M78	E1b1b1a	13	12	17	12	24	10	11	14	11	14	10	13	20	14	15	22	13	our lab not published	Population
22BA35	Armenia	ARM	M78	E1b1b1a	13	13	17	13	23	10	11	13	11	14	10	12	20	14	15	22	11	our lab not published	Population
6BA27	Armenia	ARM	M78	E1b1b1a	15	12	17	13	24	10	11	13	11	14	10	12	20	16	16	21	12	our lab not published	Population
6BA35	Armenia	ARM	M78	E1b1b1a	14	12	18	14	25	10	11	13	11	14	10	12	21	16	17	20	12	our lab not published	Population
7BA30	Armenia	ARM	M78	E1b1b1a	15	12	19	13	25	7	11	13	11	14	10	13	20	16	17	20	13	our lab not published	Population
11AQ63	Bahrain	BAH	M78	E1b1b1a	13	12	18	14	25	10	11	13	11	14	10	12	19	16	19	21	12	our lab not published	Population
17AQ79	Bahrain	BAH	M81	E1b1b1a	11	12	17	14	23	10	12	13	11	14	11	12	21	16	13	21	12	our lab not published	Population
ZZZ361	Balkan	BAL	M78	E1b1b1a	13	12	17	13	24	10	11	13				12						Battaglia et al. 2009	Haplogroups
ZZZ362	Balkan	BAL	M78	E1b1b1a	13	12	17	13	24	10	11	13				12						Battaglia et al. 2009	Haplogroups
ZZZ363	Balkan	BAL	M78	E1b1b1a	13	12	17	13	24	10	11	13				12						Battaglia et al. 2009	Haplogroups
ZZZ364	Balkan	BAL	M78	E1b1b1a	13	12	17	13	24	10	11	13				13						Battaglia et al. 2009	Haplogroups
ZZZ365	Balkan	BAL	M78	E1b1b1a	13	12	17	14	24	10	11	13				12						Battaglia et al. 2009	Haplogroups
ZZZ366	Balkan	BAL	M78	E1b1b1a	13	12	17	13	25	10	11	13				12						Battaglia et al. 2009	Haplogroups
ZZZ367	Balkan	BAL	M78	E1b1b1a	13	13	18	13	24	10	11	13				12						Battaglia et al. 2009	Haplogroups
ZZZ368	Balkan	BAL	M78	E1b1b1a	13	12	17	13	23	10	11	13				11						Battaglia et al. 2009	Haplogroups
ZZZ369	Balkan	BAL	M78	E1b1b1a	13	12	17	13	23	10	11	13				11						Battaglia et al. 2009	Haplogroups
ZZZ370	Balkan	BAL	M78	E1b1b1a	13	12	16	13	24	10	11	13				12						Battaglia et al. 2009	Haplogroups
ZZZ371	Balkan	BAL	M78	E1b1b1a	13	12	16	13	24	10	11	13				12						Battaglia et al. 2009	Haplogroups
ZZZ372	Balkan	BAL	M78	E1b1b1a	13	12	17	13	24	10	11	13				12						Battaglia et al. 2009	Haplogroups
ZZZ373	Balkan	BAL	M78	E1b1b1a	13	12	17	13	24	10	11	13				12						Battaglia et al. 2009	Haplogroups
ZZZ374	Balkan	BAL	M78	E1b1b1a	13	12	17	13	24	10	11	13				12						Battaglia et al. 2009	Haplogroups
ZZZ375	Balkan	BAL	M78	E1b1b1a	13	12	17	13	24	10	11	13				12						Battaglia et al. 2009	Haplogroups
ZZZ376	Balkan	BAL	M78	E1b1b1a	13	12	18	13	24	10	11	13				12						Battaglia et al. 2009	Haplogroups
ZZZ377	Balkan	BAL	M78	E1b1b1a	13	12	18	13	24	10	11	13				12						Battaglia et al. 2009	Haplogroups
ZZZ378	Balkan	BAL	M78	E1b1b1a	13	12	18	13	24	10	11	13				12						Battaglia et al. 2009	Haplogroups
ZZZ379	Balkan	BAL	M78	E1b1b1a	13	12	17	14	24	10	11	13				12						Battaglia et al. 2009	Haplogroups
ZZZ380	Balkan	BAL	M78	E1b1b1a	13	13	18	13	24	10	11	13				12						Battaglia et al. 2009	Haplogroups
ZZZ381	Balkan	BAL	M78	E1b1b1a	13	12	17	15	24	10	11	13				12						Battaglia et al. 2009	Haplogroups
ZZZ382	Balkan	BAL	M78	E1b1b1a	13	12	18	13	26	10	11	13				12						Battaglia et al. 2009	Haplogroups
ZZZ383	Balkan	BAL	M78	E1b1b1a	13	12	17	13	24	11	11	13				11						Battaglia et al. 2009	Haplogroups
ZZZ384	Balkan	BAL	M78	E1b1b1a	14	12	18	13	24	10	11	13				11						Battaglia et al. 2009	Haplogroups
ZZZ385	Balkan	BAL	M78	E1b1b1a	14	12	18	13	24	10	11	13				11						Battaglia et al. 2009	Haplogroups
ZZZ386	Balkan	BAL	M78	E1b1b1a	14	13	18	13	24	10	11	13				12						Battaglia et al. 2009	Haplogroups
ZZZ387	Balkan	BAL	M78	E1b1b1a	14	12	18	13	25	10	11	13				11						Battaglia et al. 2009	Haplogroups
ZZZ388	Balkan	BAL	M78	E1b1b1a	12	12	17	13	23	10	11	13				11						Battaglia et al. 2009	Haplogroups
ZZZ389	Balkan	BAL	M78	E1b1b1a	13	12	17	13	24	10	11	13				12						Battaglia et al. 2009	Haplogroups
ZZZ390	Balkan	BAL	M78	E1b1b1a	13	12	17	13	24	10	11	13				12						Battaglia et al. 2009	Haplogroups
ZZZ391	Balkan	BAL	M78	E1b1b1a	13	12	17	13	24	10	11	13				12						Battaglia et al. 2009	Haplogroups
ZZZ392	Balkan	BAL	M78	E1b1b1a	13	12	17	13	24	10	11	13				13						Battaglia et al. 2009	Haplogroups
ZZZ393	Balkan	BAL	M78	E1b1b1a	13	12	18	13	24	10	11	13				12						Battaglia et al. 2009	Haplogroups
ZZZ394	Balkan	BAL	M78	E1b1b1a	13	12	17	14	24	10	11	13				11						Battaglia et al. 2009	Haplogroups
ZZZ395	Balkan	BAL	M78	E1b1b1a	13	12	17	13	24	11	11	13				11						Battaglia et al. 2009	Haplogroups
ZZZ396	Balkan	BAL	M78	E1b1b1a	13	12	18	13	24	11	11	13				12						Battaglia et al. 2009	Haplogroups
ZZZ397	Balkan	BAL	M78	E1b1b1a	13	12	17	13	24	10	11	13				12						Battaglia et al. 2009	Haplogroups
ZZZ398	Balkan	BAL	M78	E1b1b1a	13	12	17	13	24	10	11	13				12						Battaglia et al. 2009	Haplogroups
ZZZ399	Balkan	BAL	M78	E1b1b1a	13	12	17	13	24	10	11	13				13						Battaglia et al. 2009	Haplogroups
ZZZ400	Balkan	BAL	M78	E1b1b1a	13	12	17	13	24	10	11	13				13						Battaglia et al. 2009	Haplogroups
ZZZ401	Balkan	BAL	M78	E1b1b1a	13	12	17	13	25	10	11	13				11						Battaglia et al. 2009	Haplogroups
ZZZ402	Balkan	BAL	M78	E1b1b1a	13	12	17	13	24	10	11	13				9						Battaglia et al. 2009	Haplogroups
ZZZ403	Balkan	BAL	M78	E1b1b1a	13	12	17	13	24	10	11	12				12						Battaglia et al. 2009	Haplogroups
ZZZ404	Balkan	BAL	M78	E1b1b1a	14	12	17	12	25	9	11	13				12						Battaglia et al. 2009	Haplogroups
ZZZ405	Balkan	BAL	M78	E1b1b1a	14	12	17	13	24	10	11	13				12						Battaglia et al. 2009	Haplogroups
400	Balkan	BAL	M78	E1b1b1a	13	12	16	11	24	10	11	13		14	10	12						Bosch et al. 2006	Population
401	Balkan	BAL	M78	E1b1b1a	13	12	17	12	24	10	11	13		14	10	12						Bosch et al. 2006	Population
402	Balkan	BAL	M78	E1b1b1a	13	12	17	12	24	10	11	14		14	10	12						Bosch et al. 2006	Population
403	Balkan	BAL	M78	E1b1b1a	13	12	19	12	23	10	11	13		14	10	11						Bosch et al. 2006	Population
404	Balkan	BAL	M78	E1b1b1a	13	12	16	13	24	9	11	13		14	10	12						Bosch et al. 2006	Population
405	Balkan	BAL	M78	E1b1b1a	13	12	16	13	24	10	11	13		14	10	12						Bosch et al. 2006	Population
406	Balkan	BAL	M78	E1b1b1a	13	12	16	13	24	10	11	13		14	10	12						Bosch et al. 2006	Population
407	Balkan	BAL	M78	E1b1b1a	13	12	16	13	24	10	11	13		14	10	12						Bosch et al. 2006	Population
408	Balkan	BAL	M78	E1b1b1a	13	12	16	13	24	10	11	13		14	10	12						Bosch et al. 2006	Population
409	Balkan	BAL	M78	E1b1b1a	13	12	16	13	24	10	11	13		14	10	12						Bosch et al. 2006	Population
410	Balkan	BAL	M78	E1b1b1a	13	12	16	13	24	10	11	13		14	10	12						Bosch et al. 2006	Population
411	Balkan	BAL	M78	E1b1b1a	13	12	16	13	24	10	11	13		14	10	12						Bosch et al. 2006	Population
412	Balkan	BAL	M78	E1b1b1a	13	12	17	13	24	10	10	13		14	10	12						Bosch et al. 2006	Population
413	Balkan	BAL	M78	E1b1b1a	13	12	17	13	24	10	11	13		14	10	12						Bosch et al. 2006	Population
414	Balkan	BAL	M78	E1b1b1a	13	12	17	13	24	10	11	13		14	10	12						Bosch et al. 2006	Population
415	Balkan	BAL	M78	E1b1b1a	13	12	17	13	24	10	11	13		14	10	12						Bosch et al. 2006	Population
416	Balkan	BAL	M78	E1b1b1a	13	12	17	13	24	10	11	13		14	10	9						Bosch et al. 2006	Population
417	Balkan	BAL	M78	E1b1b1a	13	12	17	13	24	10	11	13		14	10	11						Bosch et al. 2006	Population
418	Balkan	BAL	M78	E1b1b1a	13	12	17	13	24	10	11	13		14	10	12						Bosch et al. 2006	Population
419	Balkan	BAL	M78	E1b1b1a	13	12	17	13	24	10	11	13		14	10	12						Bosch et al. 2006	Population
420	Balkan	BAL	M78	E1b1b1a	13	12	17	13	24	10	11	13		14	10	12						Bosch et al. 2006	Population
421	Balkan	BAL	M78	E1b1b1a	13	12	17	13	24	10	11	13		14	10	12						Bosch et al. 2006	Population
422	Balkan	BAL	M78	E1b1b1a	13	12	17	13	24	10	11	13		14	10	12						Bosch et al. 2006	Population
423	Balkan	BAL	M78	E1b1b1a	13	12	17	13	24	10	11	13		14	10	12						Bosch et al. 2006	Population
424	Balkan	BAL	M78	E1b1b1a	13	12	17	13	24	10	11	13		14	10	12						Bosch et al. 2006	Population
425	Balkan	BAL	M78	E1b1b1a	13	12	17	13	24	10	11	13		14	10	12						Bosch et al. 2006	Population
426	Balkan	BAL	M78	E1b1b1a	13	12	17	13	24	10	11	13		14	11	11						Bosch et al. 2006	Population
427	Balkan	BAL	M78	E1b1b1a	13	12	17	13	24	10	11	13		14	11	11						Bosch et al. 2006	Population
428	Balkan	BAL	M78	E1b1b1a	13	12	17	13	24	10	11	13		14	12	12						Bosch et al. 2006	Population
429	Balkan	BAL	M78	E1b1b1a	13	12	17	13	24	10	11	13		14	10	12						Bosch et al. 2006	Population
430	Balkan	BAL	M78	E1b1b1a	13	12	17	13	24	10	11	13		14	10	12						Bosch et al. 2006	Population
431	Balkan	BAL	M78	E1b1b1a	13	12	17	13	24	10	11	13		14	10	12						Bosch et al. 2006	Population
432	Balkan	BAL	M78	E1b1b1a	13	13	17	13	24	10	11	13		14	10	12						Bosch et al. 2006	Population
433	Balkan	BAL	M78	E1b1b1a	13	12	17	13	24	10	11	13		14	10	13						Bosch et al. 2006	Population
434	Balkan	BAL	M78	E1b1b1a	13	12	17	13	24	10	11	13		14	10	12						Bosch et al. 2006	Population
435	Balkan	BAL	M78	E1b1b1a	13	12	17	13	24	10	11	14		14	10	12						Bosch et al. 2006	Population
436	Balkan	BAL	M78	E1b1b1a	13	12	17	13	24	10	11	14		14	10	12						Bosch et al. 2006	Population
437	Balkan	BAL	M78	E1b1b1a	13	12	17	13	24	11	11	13		14	10	12						Bosch et al. 2006	Population
438	Balkan	BAL	M78	E1b1b1a	13	12	17	13	24	11	11	13		14	10	12						Bosch et al. 2006	Population
439	Balkan	BAL	M78	E1b1b1a	13	12	17	13	24	11	11	13		14	10	12						Bosch et al. 2006	Population
440	Balkan	BAL	M78	E1b1b1a	13	12	17	13	24	11	11	13		14	10	12						Bosch et al. 2006	Population
441	Balkan	BAL	M78	E1b1b1a	13	12	17	13	24	11	11	13		14	10	12						Bosch et al. 2006	Population
442	Balkan	BAL	M78	E1b1b1a	13	12	17	13	24	11	11	13		14	10	12						Bosch et al. 2006	Population
443	Balkan	BAL	M78	E1b1b1a	13	12	17	13	24	11	11	13		14	10	12						Bosch et al. 2006	Population
444	Balkan	BAL	M78	E1b1b1a	13	12	17	13	24	11	11	13		14	10	12						Bosch et al. 2006	Population
445	Balkan	BAL	M78	E1b1b1a	13	12	17	13	24	11	11	13		14	10	13						Bosch et al. 2006	Population
446	Balkan	BAL	M78	E1b1b1a	13	12	17	13	25	10	11	13		14	10	11						Bosch et al. 2006	Population
447	Balkan	BAL	M78	E1b1b1a	13	12	17	13	25	11	11	13		14	10	11						Bosch et al. 2006	Population
448	Balkan	BAL	M78	E1b1b1a	13	11	18	13	24	10	11	13		14	10	12						Bosch et al. 2006	Population
449	Balkan	BAL	M78	E1b1b1a	13	12	18	13	24	10	11	13		14	10	12						Bosch et al. 2006	Population
450	Balkan	BAL	M78	E1b1b1a	13	12	18	13	24	11	11	13		14	10	12						Bosch et al. 2006	Population
451	Balkan	BAL	M78	E1b1b1a	13	12	18	13	25	10	11	13		14	10	11						Bosch et al. 2006	Population
452	Balkan	BAL	M78	E1b1b1a	13	12	16	14	24	10	11	13		14	10	12						Bosch et al. 2006	Population
453	Balkan	BAL	M78	E1b1b1a	13	12	16	14	24	10	11	13		14	10	12						Bosch et al. 2006	Population
454	Balkan	BAL	M78	E1b1b1a	13	12	17	14	24	10	11	13		14	10	12						Bosch et al. 2006	Population
455	Balkan	BAL	M78	E1b1b1a	13	12	17	14	24	10	11	13		14	10	11						Bosch et al. 2006	Population
456	Balkan	BAL	M78	E1b1b1a	13	12	17	14	24	10	11	13		14	10	11						Bosch et al. 2006	Population
457	Balkan	BAL	M78	E1b1b1a	13	12	17	14	24	10	12	13		14	10	12						Bosch et al. 2006	Population
458	Balkan	BAL	M78	E1b1b1a	13	12	17	14	24	10	12	13		14	10	12						Bosch et al. 2006	Population
459	Balkan	BAL	M78	E1b1b1a	14	12	17	13	24	10	11	13		14	10	11						Bosch et al. 2006	Population
460	Balkan	BAL	M78	E1b1b1a	14	12	17	13	24	10	11	14		14	10	11						Bosch et al. 2006	Population
461	Balkan	BAL	M78	E1b1b1a	14	12	17	13	24	11	11	13		14	10	11						Bosch et al. 2006	Population
462	Balkan	BAL	M78	E1b1b1a	14	12	17	13	24	11	11	13		14	10	11						Bosch et al. 2006	Population
463	Balkan	BAL	M78	E1b1b1a	14	12	18	13	24	10	11	13		14	10	12						Bosch et al. 2006	Population
464	Balkan	BAL	M78	E1b1b1a	14	12	18	13	24	10	11	13		14	10	11						Bosch et al. 2006	Population
465	Balkan	BAL	M78	E1b1b1a	14	12	18	13	24	10	11	14		14	10	11						Bosch et al. 2006	Population
ZZZ484	Bosnia_Herzegovina	BSH	M78	E1b1b1a	13	12	17	13	24	10	11	13				12						Battaglia et al. 2009	Haplogroups
ZZZ485	Bosnia_Herzegovina	BSH	M78	E1b1b1a	13	12	17	13	24	10	11	13				12						Battaglia et al. 2009	Haplogroups
ZZZ486	Bosnia_Herzegovina	BSH	M78	E1b1b1a	13	12	14	13	25	10	11	13				12						Battaglia et al. 2009	Haplogroups
ZZZ487	Bosnia_Herzegovina	BSH	M78	E1b1b1a	13	12	17	13	24	10	11	13				10						Battaglia et al. 2009	Haplogroups
ZZZ488	Bosnia_Herzegovina	BSH	M78	E1b1b1a	14	12	17	13	24	10	11	13				12						Battaglia et al. 2009	Haplogroups
ZZZ489	Bosnia_Herzegovina	BSH	M78	E1b1b1a	13	12	17	13	24	10	11	13				12						Battaglia et al. 2009	Haplogroups
ZZZ490	Bosnia_Herzegovina	BSH	M78	E1b1b1a	13	12	18	13	24	10	11	13				12						Battaglia et al. 2009	Haplogroups
ZZZ491	Bosnia_Herzegovina	BSH	M78	E1b1b1a	13	12	17	14	24	10	11	13				11						Battaglia et al. 2009	Haplogroups
ZZZ492	Bosnia_Herzegovina	BSH	M78	E1b1b1a	13	12	17	13	24	10	11	13				12						Battaglia et al. 2009	Haplogroups
ZZZ493	Bosnia_Herzegovina	BSH	M78	E1b1b1a	13	13	17	13	24	10	11	13				12						Battaglia et al. 2009	Haplogroups
ZZZ494	Bosnia_Herzegovina	BSH	M78	E1b1b1a	14	12	18	13	24	10	11	13				11						Battaglia et al. 2009	Haplogroups
ZZZ495	Bosnia_Herzegovina	BSH	M78	E1b1b1a	13	12	17	13	24	10	11	13				12						Battaglia et al. 2009	Haplogroups
ZZZ496	Bosnia_Herzegovina	BSH	M78	E1b1b1a	13	12	17	13	24	10	11	13				12						Battaglia et al. 2009	Haplogroups
ZZZ497	Bosnia_Herzegovina	BSH	M78	E1b1b1a	13	12	17	13	24	10	11	13				12						Battaglia et al. 2009	Haplogroups
ZZZ498	Bosnia_Herzegovina	BSH	M78	E1b1b1a	13	12	17	13	24	10	11	13				12						Battaglia et al. 2009	Haplogroups
ZZZ499	Bosnia_Herzegovina	BSH	M78	E1b1b1a	13	12	17	14	24	10	11	13				11						Battaglia et al. 2009	Haplogroups
ZZZ500	Bosnia_Herzegovina	BSH	M78	E1b1b1a	13	12	17	13	25	10	11	13				12						Battaglia et al. 2009	Haplogroups
ZZZ501	Bosnia_Herzegovina	BSH	M78	E1b1b1a	13	12	17	13	25	10	11	13				11						Battaglia et al. 2009	Haplogroups
ZZZ502	Bosnia_Herzegovina	BSH	M78	E1b1b1a	13	12	17	12	25	10	11	13				11						Battaglia et al. 2009	Haplogroups
ZZZ503	Bosnia_Herzegovina	BSH	M78	E1b1b1a	13	12	18	13	25	10	11	13				12						Battaglia et al. 2009	Haplogroups
ZZZ504	Bosnia_Herzegovina	BSH	M78	E1b1b1a	13	12	17	14	24	10	11	13				11						Battaglia et al. 2009	Haplogroups
ZZZ505	Bosnia_Herzegovina	BSH	M78	E1b1b1a	13	12	18	13	24	10	11	13				11						Battaglia et al. 2009	Haplogroups
ZZZ631	Caucasus	CAU	M78	E1b1b1a	13	12	17	13	23	10	11	13				12						Battaglia et al. 2009	Haplogroups
ZZZ661	Croatia	CRT	M78	E1b1b1a	13	12	17	13	24	10	11	13				12						Battaglia et al. 2009	Haplogroups
ZZZ662	Croatia	CRT	M78	E1b1b1a	13	12	17	13	24	10	11	13				12						Battaglia et al. 2009	Haplogroups
ZZZ663	Croatia	CRT	M78	E1b1b1a	13	12	17	13	24	10	11	13				11						Battaglia et al. 2009	Haplogroups
ZZZ664	Croatia	CRT	M78	E1b1b1a	13	12	17	13	24	10	11	13				11						Battaglia et al. 2009	Haplogroups
ZZZ665	Croatia	CRT	M78	E1b1b1a	13	12	17	13	24	11	11	13				11						Battaglia et al. 2009	Haplogroups
ZZZ666	Croatia	CRT	M78	E1b1b1a	13	12	17	13	25	11	11	13				12						Battaglia et al. 2009	Haplogroups
ZZZ667	Croatia	CRT	M78	E1b1b1a	13	12	17	14	24	10	11	13				14						Battaglia et al. 2009	Haplogroups
ZZZ668	Croatia	CRT	M78	E1b1b1a	13	12	17	13	24	10	11	13				12						Battaglia et al. 2009	Haplogroups
ZZZ669	Croatia	CRT	M78	E1b1b1a	13	12	17	14	24	10	11	13				11						Battaglia et al. 2009	Haplogroups
13AJ21	Cyprus	CYP	M78	E1b1b1a	14	12	17	14	24	11	13	13		14	11	11	20	15	16	17	13	our lab not published	Population
1AJ21	Cyprus	CYP	M78	E1b1b1a	14	16	17	14	24	10	13	13		14	11	11	20	15	16	20	13	our lab not published	Population
5AJ19	Cyprus	CYP	M78	E1b1b1a	14	15	17	14	24	11	13	13		14	11	11	20	15	16	17	13	our lab not published	Population
6AJ191	Cyprus	CYP	M78	E1b1b1a	14	12	16	13	23	10	11	12		14	9	12	21	15	18	22	11	our lab not published	Population
8AJ19	Cyprus	CYP	M78	E1b1b1a	14	12	17	14	24	10	13	13		14	11	11	20	15	16	20	13	our lab not published	Population
9AJ21	Cyprus	CYP	M78	E1b1b1a	14	12	17	14	24	10	13	13		14	11	11	20	15	16	17	13	our lab not published	Population
2AJ63	Egypt	EGY	M78	E1b1b1a	13	12	17	13	24	10	11	13	11	14	10	13	20	16	16	22	12	El Sibai et al 2009	Population
3AJ68	Egypt	EGY	M78	E1b1b1a	13	11	17	14	23	10	11	13	11	14	10	11	20	15	16	22	10	El Sibai et al 2009	Population
6AJ143	Egypt	EGY	M78	E1b1b1a	13	12	17	14	24	10	11	13	11	14	10	11	20	16	15	22	12	El Sibai et al 2009	Population
13AJ68	Egypt	EGY	M78	E1b1b1a	11	12	17	12	23	10	12	13	11	14	12	12	21	15	14	21	13	El Sibai et al 2009	Population
3AJ61	Egypt	EGY	M78	E1b1b1a	12	12	17	12	24	10	12	13	11	14	11	11	21	15	14	21	12	El Sibai et al 2009	Population
10AJ1	Egypt	EGY	M78	E1b1b1a	14	12	18	13	24	11	12	12	11	14	10	11	21	15	16	22	12	El Sibai et al 2009	Population
15AJ137	Egypt	EGY	M78	E1b1b1a	13		16	13	23	10	11	13		15	10	11	20	14	15	21	12	El Sibai et al 2009	Population
16AJ137	Egypt	EGY	M78	E1b1b1a	13	12	15	13	23	10	11	13	11	14	10	12	20	15	16	21	11	El Sibai et al 2009	Population
16AJ68	Egypt	EGY	M78	E1b1b1a	13	12	17	13	23	10	11	13	11	14	10	12	19	16	16	21	11	El Sibai et al 2009	Population
18AJ61	Egypt	EGY	M78	E1b1b1a	13	12	17	14	23	11	11	13	11	14	10	11	21	17	16	21	11	El Sibai et al 2009	Population
23AJ57	Egypt	EGY	M78	E1b1b1a	14	12	17	13	24	11	12	12	11	14	10	11	20	15	17	21	12	El Sibai et al 2009	Population
4AJ63	Egypt	EGY	M78	E1b1b1a	13	13	17	13	23	10	11	13	11	14	10	12	20	16	16	21	11	El Sibai et al 2009	Population
10AJ139	Egypt	EGY	M78	E1b1b1a	14	12	17	13	23	10	11	13	11	14	10	12	20	16	17	20	12	El Sibai et al 2009	Population
12AJ129	Egypt	EGY	M78	E1b1b1a	15	12	18	12	24	10	11	13	11	14	10	11	19	16	18	22	13	El Sibai et al 2009	Population
12AJ139	Egypt	EGY	M78	E1b1b1a	14	12	18	13	25	10	11	12	11	14	10	11	20	15	16	20	12	El Sibai et al 2009	Population
12AJ61	Egypt	EGY	M78	E1b1b1a	14		17	12	24	10	11	13		14	10	12	20	15	14	21	13	El Sibai et al 2009	Population
12AJ68	Egypt	EGY	M78	E1b1b1a	14	13	16	12	24	10	11	13	11	14	10	12	20	15	17	21	13	El Sibai et al 2009	Population
14AJ129	Egypt	EGY	M78	E1b1b1a	14	12	19	13	24	10	11	13	11	14	10	11	20	15	16	22	13	El Sibai et al 2009	Population
15AJ63	Egypt	EGY	M78	E1b1b1a	14	13	16	12	24	10	11	13	11	14	10	12		15	17	22	11	El Sibai et al 2009	Population
16AJ61	Egypt	EGY	M78	E1b1b1a	14	12	17	14	24	10	11	13	11	14	10	11	21	15	17	20	13	El Sibai et al 2009	Population
19AJ68	Egypt	EGY	M78	E1b1b1a	15	12	17	13	24	10	11	13	11	14	10	11	20	17	17	20	12	El Sibai et al 2009	Population
1AJ139	Egypt	EGY	M78	E1b1b1a	14	12	16	14	24	10	11	13	11	14	9	11	21	15	16	20	13	El Sibai et al 2009	Population
21AJ57	Egypt	EGY	M78	E1b1b1a	14	12	18	13	23	10	11	14	11	14	10	12	20	15	16	20	13	El Sibai et al 2009	Population
2AJ61	Egypt	EGY	M78	E1b1b1a		12							11									El Sibai et al 2009	Population
2AJ68	Egypt	EGY	M78	E1b1b1a	15	13	17	14	24	11	11	13	11	14	10	13	20	15	17	20	14	El Sibai et al 2009	Population
2AL34	Egypt	EGY	M78	E1b1b1a																		El Sibai et al 2009	Population
4AL34	Egypt	EGY	M78	E1b1b1a																		El Sibai et al 2009	Population
5AJ136	Egypt	EGY	M78	E1b1b1a	13	12	16	12	24	10	11	14	11	14	10	12	20	17	17	22	12	El Sibai et al 2009	Population
5AJ63	Egypt	EGY	M78	E1b1b1a	14	12	17	13	24	10	11	13	11	14	10	11	18	16	18	20	12	El Sibai et al 2009	Population
5AL34	Egypt	EGY	M78	E1b1b1a																		El Sibai et al 2009	Population
6AJ68	Egypt	EGY	M78	E1b1b1a	13	12	17	12	23	10	11	13	11	14	10	10	20	15	14	21	11	El Sibai et al 2009	Population
7AJ129	Egypt	EGY	M78	E1b1b1a	14	12	17	13	24	10	11	13	11	14	10	11	20	16	17	20	12	El Sibai et al 2009	Population
7AJ137	Egypt	EGY	M78	E1b1b1a																		El Sibai et al 2009	Population
8AJ68	Egypt	EGY	M78	E1b1b1a	14	12	17	12	24	11	11	15	11	14	10	12	20	15	15	20	13	El Sibai et al 2009	Population
9AJ61	Egypt	EGY	M78	E1b1b1a	14	12	16	13	24	10	11	13	11	14	10	12	20	16	15	20	12	El Sibai et al 2009	Population
11AJ1	Egypt	EGY	M78	E1b1b1a	13	12	17	13	23	10	11	13	11	14	10	10	20	15	14	21	11	El Sibai et al 2009	Population
17AJ68	Egypt	EGY	M78	E1b1b1a	13	12	17	12	25	10	11	13	11	14	11	10	20	15	14	23	11	El Sibai et al 2009	Population
2AJ137	Egypt	EGY	M78	E1b1b1a	13	12	17	12	23	10	11	13	11	14	10	10	20	15	14	21	11	El Sibai et al 2009	Population
7AJ68	Egypt	EGY	M78	E1b1b1a	14	13	17	12	24	10	11	13	11	14	10	11	20	15	15	20	12	El Sibai et al 2009	Population
9AJ1	Egypt	EGY	M78	E1b1b1a	13	12	18	12	24	10	12	13	11	14	10	10	19	14	15	22	11	El Sibai et al 2009	Population
ZZZ808	Hungaria	HNG	M78	E1b1b1a	13	12	17	13	24	10	11	13				12						Battaglia et al. 2009	Haplogroups
ZZZ809	Hungaria	HNG	M78	E1b1b1a	13	12	17	13	24	10	11	13				12						Battaglia et al. 2009	Haplogroups
ZZZ810	Hungaria	HNG	M78	E1b1b1a	13	12	17	13	24	10	11	13				12						Battaglia et al. 2009	Haplogroups
ZZZ811	Hungaria	HNG	M78	E1b1b1a	13	12	17	13	24	10	11	13				12						Battaglia et al. 2009	Haplogroups
12AQ102	Iran	IRN	M78	E1b1b1a	14	12	17	14	25	10	11	14	11	14	10	12	20	16	16	20	13	Haber M et al 2010	Population
13AQ105	Iran	IRN	M78	E1b1b1a	14	12	17	13	24	9	11	13	11	14	10	14	20	16	16	20	12	Haber M et al 2010	Population
14AQ103	Iran	IRN	M78	E1b1b1a	14	12	19	12	25	10	11	13	11	14	10	10	21	17	18	22	11	Haber M et al 2010	Population
14AQ73	Iran	IRN	M78	E1b1b1a	14	12	17	13	24	10	11	13	11	14	10	12	20	16	17	20	13	Haber M et al 2010	Population
15AQ106	Iran	IRN	M78	E1b1b1a	13	12	17	13	23	10	11	13	11	14	10	11	20	15	15	23	12	Haber M et al 2010	Population
2AQ73	Iran	IRN	M78	E1b1b1a	15	12	17	13	23	10	11	14	11	14	10	12	20	15	16	25	13	Haber M et al 2010	Population
10AQ96	Iran	IRN	M78	E1b1b1a	13	12	17	14	24	10	11	13	11	14	10	12	19	17	14	19	13	Haber M et al 2010	Population
16AM111	Iran	IRN	M78	E1b1b1a	13	12	17	13	24	10	11	13	11	14	10	12	20	16	15	22	12	Haber M et al 2010	Population
1AM95	Iran	IRN	M78	E1b1b1a	13	12	17	13	24	11	11	13	11	14	10	12	20	16	15	22	12	Haber M et al 2010	Population
2AQ74	Iran	IRN	M78	E1b1b1a	13	12	17	13	24	10	11	13	10	14	10	12	20	16	15	22	12	Haber M et al 2010	Population
8AQ73	Iran	IRN	M78	E1b1b1a	13	12	17	13	24	11	11	13	11	14	10	12	20	16	15	21	12	Haber M et al 2010	Population
11AQ107	Iran	IRN	M78	E1b1b1a	14	12	17	13	24	10	11	13	11	14	10	14	20	16	16	20	12	Haber M et al 2010	Population
12R40	Iraq	IRQ	M78	E1b1b1a																		our lab not published	Population
13R40	Iraq	IRQ	M78	E1b1b1a																		our lab not published	Population
14AH95	Iraq	IRQ	M78	E1b1b1a	12	12	17	13	24	10	11	13		14	10	11						our lab not published	Population
14R40	Iraq	IRQ	M78	E1b1b1a																		our lab not published	Population
16R40	Iraq	IRQ	M78	E1b1b1a																		our lab not published	Population
5R40	Iraq	IRQ	M78	E1b1b1a																		our lab not published	Population
5AJ1	Iraq	IRQ	M78	E1b1b1a																		our lab not published	Population
ZZZ818	Italy	ITL	M78	E1b1b1a	13	12	17	13	24	10	11	13				13						Battaglia et al. 2009	Haplogroups
ZZZ819	Italy	ITL	M78	E1b1b1a	13	12	17	13	24	10	11	13				13						Battaglia et al. 2009	Haplogroups
ZZZ820	Italy	ITL	M78	E1b1b1a	13	12	17	13	24	10	11	13				10						Battaglia et al. 2009	Haplogroups
ZZZ821	Italy	ITL	M78	E1b1b1a	13	12	17	13	24	11	11	13				12						Battaglia et al. 2009	Haplogroups
ZZZ822	Italy	ITL	M78	E1b1b1a	13	12	19	14	24	10	11	13				12						Battaglia et al. 2009	Haplogroups
ZZZ823	Italy	ITL	M78	E1b1b1a	13	12	17	13	24	10	11	13				13						Battaglia et al. 2009	Haplogroups
ZZZ824	Italy	ITL	M78	E1b1b1a	13	12	17	13	24	10	11	13				12						Battaglia et al. 2009	Haplogroups
VM10	Italy	ITL	M78	E1b1b1a	13		17	13	24	10	12	13		14	10	12						Ferri et al. 2008	Population
VM17	Italy	ITL	M78	E1b1b1a	13		18	14	24	11	11	13		14	10	12						Ferri et al. 2008	Population
VM18	Italy	ITL	M78	E1b1b1a	13		17	13	24	10	11	13		14	10	13						Ferri et al. 2008	Population
VM22	Italy	ITL	M78	E1b1b1a	13		17	14	24	10	11	13		14	10	12						Ferri et al. 2008	Population
VM32	Italy	ITL	M78	E1b1b1a	13		18	13	24	10	11	13		14	10	12						Ferri et al. 2008	Population
VM34	Italy	ITL	M78	E1b1b1a	13		17	13	23	10	11	13		14	10	12						Ferri et al. 2008	Population
VM41	Italy	ITL	M78	E1b1b1a	13		17	13	23	10	11	13		14	10	12						Ferri et al. 2008	Population
VM45	Italy	ITL	M78	E1b1b1a	13		16	13	24	10	11	13		14	10	11						Ferri et al. 2008	Population
VM60	Italy	ITL	M78	E1b1b1a	13		16	14	24	10	11	12		14	10	13						Ferri et al. 2008	Population
VM63	Italy	ITL	M78	E1b1b1a	13		17	13	24	10	11	13		14	10	12						Ferri et al. 2008	Population
VM70	Italy	ITL	M78	E1b1b1a	13		17	13	24	10	11	13		14	10	13						Ferri et al. 2008	Population
VM71	Italy	ITL	M78	E1b1b1a	13		17	13	23	10	11	13		14	10	12						Ferri et al. 2008	Population
12AM58	Jordan	JOR	M78	E1b1b1a	13	12	17	13	24	11	12	15	11	14	10	11	20	15	16	24	11	el Sibai et al 2009	Population
11AM68	Jordan	JOR	M78	E1b1b1a	13	12	17	13	24	11	11	14	11	14	11	12	19	17	15	23	12	el Sibai et al 2009	Population
12AM74	Jordan	JOR	M78	E1b1b1a	13	12	17	12	24	10	10	13	11	14	10	10	20	15	14	21	11	el Sibai et al 2009	Population
13AM75	Jordan	JOR	M78	E1b1b1a	13	12	17	14	24	10	11	13	11	14	13	11	20	18	16	21	13	el Sibai et al 2009	Population
3AM65	Jordan	JOR	M78	E1b1b1a	13	12	17	12	25	11	11	13	11	14	10	10	20	15	15	23	11	el Sibai et al 2009	Population
10AM61	Jordan	JOR	M78	E1b1b1a	11	12	18	12	24	10	12	13	11	14	11	13	23	15	14	22	11	el Sibai et al 2009	Population
10AM74	Jordan	JOR	M78	E1b1b1a	11	12	18	12	24	10	12	13	11	14	11	12	23	15	14	22	11	el Sibai et al 2009	Population
7AM58	Jordan	JOR	M78	E1b1b1a	11	12	19	13	24	10	12	13	11	14	12	11	21	16	20	22	12	el Sibai et al 2009	Population
8AM68	Jordan	JOR	M78	E1b1b1a	11	12	19	13	24	10	12	13	11	14	12	11	21	15		22	12	el Sibai et al 2009	Population
12AM63	Jordan	JOR	M78	E1b1b1a	13	12	17	14	23	10	11	13	11	14	11	12	19	17	15	21	11	el Sibai et al 2009	Population
13AM61	Jordan	JOR	M78	E1b1b1a		12	17	13	25	10	11	13	11	14	10		20	15	18	21		el Sibai et al 2009	Population
13AM73	Jordan	JOR	M78	E1b1b1a	13	12	17	13	23	10	11	13	11	14	10	11	19	17	16	21	11	el Sibai et al 2009	Population
13AM74	Jordan	JOR	M78	E1b1b1a	13	12	17	14	24	11	11	13	11	14	10	12	21	15	16	23	12	el Sibai et al 2009	Population
14AM72	Jordan	JOR	M78	E1b1b1a	13	12	17	12	25	10	12	13	11	14	10	12	20	15	16	24	11	el Sibai et al 2009	Population
15AM66	Jordan	JOR	M78	E1b1b1a	13	12	15	14	24	10	11	13	11	14	9	11	20	18	16	21	12	el Sibai et al 2009	Population
16AM68	Jordan	JOR	M78	E1b1b1a	13	12	17	12	25	10	12	13	11	14	10	12	20	15	16	23	11	el Sibai et al 2009	Population
1AM65	Jordan	JOR	M78	E1b1b1a	13	12	17	12	25	10	12	13	11	14	10	12	20	15	16	23	11	el Sibai et al 2009	Population
2AM75	Jordan	JOR	M78	E1b1b1a	13	12	16	12	23	10	11	13	11	14	10	12	19	16	16	21	11	el Sibai et al 2009	Population
5AM77	Jordan	JOR	M78	E1b1b1a	13	12	17	14	24	11	11	13	11	14	10	12	21	15	16	23	12	el Sibai et al 2009	Population
9AM58	Jordan	JOR	M78	E1b1b1a	13	12	16	13	23	10	11	13	11	14	10	11	20	15	16	21	11	el Sibai et al 2009	Population
11AM72	Jordan	JOR	M78	E1b1b1a	14	12	17	13	24	10	11	13	11	14	10	12	20	15	16	20	12	el Sibai et al 2009	Population
14AM76	Jordan	JOR	M78	E1b1b1a	14	12	17	13	25	9	11	13	11	14	10	13	21	15	15	22	12	el Sibai et al 2009	Population
15AM62	Jordan	JOR	M78	E1b1b1a	15	12	15	13	24	11	11	13	11	14	10	12	21	15	15	20	13	el Sibai et al 2009	Population
15AM65	Jordan	JOR	M78	E1b1b1a	16	12	17	13	24	10	11	13	11	14	10	12	20	16	18	20	14	el Sibai et al 2009	Population
24AL42	Jordan	JOR	M78	E1b1b1a	13	12	17	13	24	10	11	13	11	14	10	13	20	15	17	21	12	el Sibai et al 2009	Population
3AM63	Jordan	JOR	M78	E1b1b1a	14	12	16	12	24	10	11	15	11	14	10	12	20	17	17	21	12	el Sibai et al 2009	Population
3AM75	Jordan	JOR	M78	E1b1b1a	14	13	17	13	24	10	11	14	11	14	10	13	20	16	15	20		el Sibai et al 2009	Population
4AM62	Jordan	JOR	M78	E1b1b1a	15	12	16	14	23	10	11	13	11	14	10	10	20	16	15	21	12	el Sibai et al 2009	Population
4AM68	Jordan	JOR	M78	E1b1b1a	14	12	17	13	24	10	11	14	11	14	10	12	20	15	17	21	13	el Sibai et al 2009	Population
4AM75	Jordan	JOR	M78	E1b1b1a	14	12	17	13	24	9	11	13	11	14	10	13	21	15	15	22	12	el Sibai et al 2009	Population
4BA2	Jordan	JOR	M78	E1b1b1a	13	12	17	14	23	11	9	13	11	14	10	12	20	15	16	20		el Sibai et al 2009	Population
6AM62	Jordan	JOR	M78	E1b1b1a	15	12	17	13	23	10	11	13	11	14	10	12	20	15	17	20	13	el Sibai et al 2009	Population
8AM59	Jordan	JOR	M78	E1b1b1a	14	12	16	13	25	10	11	13	11	14	10	12	20	15	17	20	12	el Sibai et al 2009	Population
12 AQ37	Kuwait	KWT	M78	E1b1b1a	14	12	18	13	24	10	11	13	11	14	10	12	20	15	17	20	12	el Sibai et al 2009	Population
14 AQ38	Kuwait	KWT	M78	E1b1b1a	13	12	17	12	24	10	11	13	11	14	10	11	20	17	15	22	11	el Sibai et al 2009	Population
ANZ1	Kuwait	KWT	M78	E1b1b1a	14		17		25	10	11	13		14	10	13	20	15	16	20	12	Mohamad 2009	Population
1AQ123	Lebanon	LEB	M78	E1b1b1a	13	12	17	13	23	11	11	14	11	14	11	12	19	17	15	23	11	zalloua et al. 2008	Population
1AR32	Lebanon	LEB	M78	E1b1b1a	13		17	13	23	10	11	13		14	10	11	20	17	15	22	12	zalloua et al. 2008	Population
4AQ150	Lebanon	LEB	M78	E1b1b1a	13	12	17	13	24	10	11	14	11	14	10	12	20	16	16	23	12	zalloua et al. 2008	Population
4AR26	Lebanon	LEB	M78	E1b1b1a	13	12	17	13	24	10	11	15	11	14	10	12	20	16	16	23	12	zalloua et al. 2008	Population
8AQ124	Lebanon	LEB	M78	E1b1b1a	13	12	17	13	24	10	11	13	11	14	10	12	20	17	16	23	12	zalloua et al. 2008	Population
2AQ127	Lebanon	LEB	M78	E1b1b1a	13	12	17	13	23	10	11	13	11	14	10	11	20	17	16	21	12	zalloua et al. 2008	Population
12AR22	Lebanon	LEB	M78	E1b1b1a	13		17	13	23	10	11	12		14	10	12	20	16	18	22		zalloua et al. 2008	Population
15AQ124	Lebanon	LEB	M78	E1b1b1a	13	12	17	13	24	10	11	12	11	14	10	12	20	15	16	21	12	zalloua et al. 2008	Population
16AQ122	Lebanon	LEB	M78	E1b1b1a	13	12	17	13	24	11	11	12	11	14	10	12	20	15	16	21	12	zalloua et al. 2008	Population
1AR19	Lebanon	LEB	M78	E1b1b1a	13		17	13	23	10	11	13		14	10	11	20	16	14	21	11	zalloua et al. 2008	Population
3BA7	Lebanon	LEB	M78	E1b1b1a																		zalloua et al. 2008	Population
5AQ138	Lebanon	LEB	M78	E1b1b1a	13	12	17	13	23	10	11	13	11	14	11	11	20	16	14	21	11	zalloua et al. 2008	Population
6AQ128	Lebanon	LEB	M78	E1b1b1a	13	12	17	13	23	10	11	13	11	14	11	11	20	16	14	21	11	zalloua et al. 2008	Population
7AQ138	Lebanon	LEB	M78	E1b1b1a	13	12	15	13	23	10	11	13	11	14			20	16	14		11	zalloua et al. 2008	Population
7AR26	Lebanon	LEB	M78	E1b1b1a	14	12	17	13	23	10	11	13	11	14	11	11	20	16	14	21	11	zalloua et al. 2008	Population
11AQ166	Lebanon	LEB	M78	E1b1b1a	14	12	17	13	24	10	13	13	11	14	11	11	20	15	17	20	12	zalloua et al. 2008	Population
12AQ163	Lebanon	LEB	M78	E1b1b1a	14	13	18	13	24	10	11	13	11	14	10	13	20	16	15	22	12	zalloua et al. 2008	Population
13AQ149	Lebanon	LEB	M78	E1b1b1a	14	12	17	13	24	11	11	13	11	14	10	12	18	16	16	20	12	zalloua et al. 2008	Population
13AQ166	Lebanon	LEB	M78	E1b1b1a	14		17	12	24	10	11	13		14	11	11	20	15	16	22	12	zalloua et al. 2008	Population
13AR22	Lebanon	LEB	M78	E1b1b1a	14		17	14	24	11	11	13		14	10	12	19	16	16	21	12	zalloua et al. 2008	Population
15AQ143	Lebanon	LEB	M78	E1b1b1a	14	12	17	13	24	10	11	13	11	14	10	12	19	16	16	20	12	zalloua et al. 2008	Population
18AQ125	Lebanon	LEB	M78	E1b1b1a	14	12	17	13	24	11	11	13	11	14	10	12	19	16	15	20	12	zalloua et al. 2008	Population
1AQ128	Lebanon	LEB	M78	E1b1b1a	14	12	17	13	24	10	13	13	11	14	11	11	20	15	17	20	12	zalloua et al. 2008	Population
1AQ166	Lebanon	LEB	M78	E1b1b1a	14	12	18	13	24	10	11	13	11	14	10	13	20	16	15	22	12	zalloua et al. 2008	Population
1AR29	Lebanon	LEB	M78	E1b1b1a	14		18	14	24		13	13		14	11	11	20	15	16	20	13	zalloua et al. 2008	Population
27AR19	Lebanon	LEB	M78	E1b1b1a	14		17	13	24	10	11	13		14	10	12	20	15	14	20	12	zalloua et al. 2008	Population
3AQ127	Lebanon	LEB	M78	E1b1b1a	14	12	17	12	24	10	11	13	11	14	11	11	20	15	16	21	12	zalloua et al. 2008	Population
4AS2	Lebanon	LEB	M78	E1b1b1a	14	13	18	13	24	10	11	13	11	14	10	13	20	16	15	22	13	zalloua et al. 2008	Population
6AQ143	Lebanon	LEB	M78	E1b1b1a	14	12	17	13	24	10	11	13	11	14	10	12	19	17	17	20	11	zalloua et al. 2008	Population
8AR26	Lebanon	LEB	M78	E1b1b1a	14	13	18	13	24	10	11	13	11	14	10	14	20	16	15	21	13	zalloua et al. 2008	Population
9AQ124	Lebanon	LEB	M78	E1b1b1a	14	12	18	12	25	11	11	13	11	14	10	12	19	15	18	21	12	zalloua et al. 2008	Population
9AQ138	Lebanon	LEB	M78	E1b1b1a	14	12	17	13	24	11	11	13	11	14	10	12	19	16	16	20	12	zalloua et al. 2008	Population
9AQ150	Lebanon	LEB	M78	E1b1b1a	14	12	17	14	24	11	11	13	11	14	10	12	20	16	16	20	12	zalloua et al. 2008	Population
9AR24	Lebanon	LEB	M78	E1b1b1a	15	12	17	13	24	10	13	13	11	14	11	11	20	15	17	20	12	zalloua et al. 2008	Population
5AQ116	Libya	LIB	M78	E1b1b1a	14		17	12	23	10	10	13		14	10	10	20	15	14	21	11	our lab not published	Population
1AQ117	Libya	LIB	M78	E1b1b1a	13		17	14	23	10	10	13		14	11		20	15	16	22	12	our lab not published	Population
10AQ117	Libya	LIB	M78	E1b1b1a	14		17	12	24	10		13		14	10	10	20	15	14	21	11	our lab not published	Population
18AQ116	Libya	LIB	M78	E1b1b1a	14		17	12	22	10	10	13		14	10	10	20	15	14	21	11	our lab not published	Population
3AQ114	Libya	LIB	M78	E1b1b1a			18	12	23	10	11	13		14	10	10	20	15	15	21	11	our lab not published	Population
9AQ117	Libya	LIB	M78	E1b1b1a	13		17	12	25	10		13		14	10	10	20	15	15		11	our lab not published	Population
1D190B	Malta	MLT	M78	E1b1b1a	11	12	17	13	24	10		13		14		11						Zalloua et al. 2008	Population
1D183 D	Malta	MLT	M78	E1b1b1a	11	12	17	13	24	11		13		14		11						Zalloua et al. 2008	Population
2D181 A	Malta	MLT	M78	E1b1b1a	11	12	19	13	24	11		13		14		11						Zalloua et al. 2008	Population
2H29D	Malta	MLT	M78	E1b1b1a	11	12	18	14	24	10		12		14		13						Zalloua et al. 2008	Population
2H34C	Malta	MLT	M78	E1b1b1a	12	12		14	24	9		13		14		10						Zalloua et al. 2008	Population
4H20A	Malta	MLT	M78	E1b1b1a	11	12	16	14	24	9		13		14		10						Zalloua et al. 2008	Population
4H34D	Malta	MLT	M78	E1b1b1a	11	12		13	24	10		13		14		11						Zalloua et al. 2008	Population
5H29A	Malta	MLT	M78	E1b1b1a	11	12	16	14	23	9		13		14		10						Zalloua et al. 2008	Population
H22	Morocco	MOR	M78	E1b1b1a	13		17	13	24	10	11	14		14	10	12	20	15	16	21	12	zalloua et al. 2008	Population
C46	Morocco	MOR	M78	E1b1b1a	15		18	13	23	11	11	13		14	10	11	20	15	17	20	12	zalloua et al. 2008	Population
A31	Morocco	MOR	M78	E1b1b1a	13		17	12	22	10	11	13		14	10	10	21	15	14	21	11	zalloua et al. 2008	Population
A33	Morocco	MOR	M78	E1b1b1a	13		17	12	24	10	10	13		14	10	10	20	15	15	21	11	zalloua et al. 2008	Population
AS35	Morocco	MOR	M78	E1b1b1a	14		16	13	23	10	11	12		14	10	10	20	15	18	21	11	zalloua et al. 2008	Population
C32	Morocco	MOR	M78	E1b1b1a	13		17	12	27	10	11	13		14	10	11	20	15	14	21	11	zalloua et al. 2008	Population
C33	Morocco	MOR	M78	E1b1b1a																		zalloua et al. 2008	Population
Tz44	Morocco	MOR	M78	E1b1b1a	14		17	13	23	11	11	12		14	10	11	20	14	19	21	11	zalloua et al. 2008	Population
11AL33	Palestine	PAL	M78	E1b1b1a	13	11	17	13	25	11	11	14		14	11	12	19	17	15	23	12	el Sibai et al 2009	Population
13AL32	Palestine	PAL	M78	E1b1b1a	13	11	17	13	24	11	11	14		14	11	12	19	17	15	22	12	el Sibai et al 2009	Population
14AL121	Palestine	PAL	M78	E1b1b1a	13		16	14	24	9	11	13		14	10	10	21	16	16	21	12	el Sibai et al 2009	Population
15BA2	Palestine	PAL	M78	E1b1b1a																		el Sibai et al 2009	Population
20AL117	Palestine	PAL	M78	E1b1b1a	13		17	13	25	11	11	14		14	11	12	19	17	15	23	12	el Sibai et al 2009	Population
25AL33	Palestine	PAL	M78	E1b1b1a	13	11	17	13	24	11	11	13		14	11	11	20	16	15	23	12	el Sibai et al 2009	Population
26AL181	Palestine	PAL	M78	E1b1b1a	11	11	17	13	25	10	12	13		14	11	11	21	16	13	21	11	el Sibai et al 2009	Population
13AL172	Palestine	PAL	M78	E1b1b1a	14		17	13	24	10	11	13		14	10	13	19	17	15	22	14	el Sibai et al 2009	Population
11AL117	Palestine	PAL	M78	E1b1b1a																		el Sibai et al 2009	Population
12AL119	Palestine	PAL	M78	E1b1b1a	13		17	13	23	10	11	13		14	11	11	20	16	16	21	11	el Sibai et al 2009	Population
12D157	Palestine	PAL	M78	E1b1b1a	11	12	17	12	23	10	11	13		14	10	12						el Sibai et al 2009	Population
14AJ178	Palestine	PAL	M78	E1b1b1a	13		17	13	23	10	11	13		14	10	11	20	17	17	20	11	el Sibai et al 2009	Population
14AL29	Palestine	PAL	M78	E1b1b1a	13	11	17	14	23	10	12	13		14	10	12	19	17	16	21	11	el Sibai et al 2009	Population
17AL23	Palestine	PAL	M78	E1b1b1a	13	11	17	13	24	11	11	13		14	10	11	20	18	16	20	12	el Sibai et al 2009	Population
17AL30	Palestine	PAL	M78	E1b1b1a	13	11	17	13	24	11	11	13		14	10	11	20	18	16	20	12	el Sibai et al 2009	Population
18AL180	Palestine	PAL	M78	E1b1b1a	13	11	18	13	23	10	11	13		14	10	12	19	17	16	21	11	el Sibai et al 2009	Population
18AL181	Palestine	PAL	M78	E1b1b1a	13	11	17	13	23	10	11	13		14	10	11	20	14	15	22	11	el Sibai et al 2009	Population
19AL181	Palestine	PAL	M78	E1b1b1a	13	11	17	14	26	10	11	13		14	10	11	20	15	16	21	11	el Sibai et al 2009	Population
1AL170	Palestine	PAL	M78	E1b1b1a	13	11	17	13	23	10	11	13		14	11	11	20	16	16	21	11	el Sibai et al 2009	Population
20AL30	Palestine	PAL	M78	E1b1b1a	13	11	17	13	24	11	11	13		14	10	11	20	18	16	20	12	el Sibai et al 2009	Population
21AL30	Palestine	PAL	M78	E1b1b1a	13	11	17	13	24	11	11	13		14	10	11	20	18	16	20	12	el Sibai et al 2009	Population
23AL30	Palestine	PAL	M78	E1b1b1a	13	11	17	13	24	11	11	13		14	10	11	20	18	16	20	12	el Sibai et al 2009	Population
12AL170	Palestine	PAL	M78	E1b1b1a	15	11	17	13	24	11	11	12		14	11	11	19	15		21	13	el Sibai et al 2009	Population
14AL30	Palestine	PAL	M78	E1b1b1a	14	12	17	11	23	10	11	14		14	10	12	20	16	17	21	13	el Sibai et al 2009	Population
15AL24	Palestine	PAL	M78	E1b1b1a	15	11	17	13	24	10	11	13		14	10	12	19	15	15	21	12	el Sibai et al 2009	Population
15AL25	Palestine	PAL	M78	E1b1b1a	15		17	13	23	10	11	13		14	10	12	19	15	15	21	12	el Sibai et al 2009	Population
20AL181	Palestine	PAL	M78	E1b1b1a	14	11	17	14	24	10	11	13		14	10	13	20	17	15	22	12	el Sibai et al 2009	Population
22AL180	Palestine	PAL	M78	E1b1b1a	15		17	13	25	10	12	13		14	10	11	20	15	17	20	11	el Sibai et al 2009	Population
24AL24	Palestine	PAL	M78	E1b1b1a	15	11	17	13	23	10	11	13		14	10	12	19	15	15	21	12	el Sibai et al 2009	Population
25AL181	Palestine	PAL	M78	E1b1b1a	15	11	17	13	23	10	11	13		14	10	12	19	15	15	21	12	el Sibai et al 2009	Population
18AL117	Palestine	PAL	M78	E1b1b1a	13		17	12	24	10	10	13		14	10	10	20	15	14	21	11	el Sibai et al 2009	Population
27AL180	Palestine	PAL	M78	E1b1b1a	14	11	17	12	24	10	11	13		14	10	10	20	15	14	21	11	el Sibai et al 2009	Population
IP103	Portugal	POR	M78	E1b1b1a	13	12	16	13	24	10	11	13		15	10	12						Adams et al. 2008	Population
IP138	Portugal	POR	M78	E1b1b1a	13	12	18	11	25	10	12	13		14	10	11						Adams et al. 2008	Population
IP91	Portugal	POR	M78	E1b1b1a	13	12	17	13	24	10	11	13		14	10	12						Adams et al. 2008	Population
IP168	Portugal	POR	M78	E1b1b1a	13	12	16	13	24	10	11	13		14	10	12						Adams et al. 2008	Population
IP180	Portugal	POR	M78	E1b1b1a	13	12	17	13	23	10	11	13		14	10	11						Adams et al. 2008	Population
IP198	Portugal	POR	M78	E1b1b1a	14	12	17	12	23	10	11	13		14	10	11						Adams et al. 2008	Population
15AS18	SE Turkey	SET	M78	E1b1b1a	14	12	16	13	23	10	10	14	11	15	11	11	19	15	18	25	11	our lab not published	Population
5BA14	SE Turkey	SET	M78	E1b1b1a	15	12	17	13	24	11	11	13	11	14	10	11	20	15	16	20	13	our lab not published	Population
ZZZ936	Slovenia	SLV	M78	E1b1b1a	13	12	17	13	24	10	11	13			12							Battaglia et al. 2009	Haplogroups
ZZZ937	Slovenia	SLV	M78	E1b1b1a	13	12	17	12	24	10	11	13			12							Battaglia et al. 2009	Haplogroups
IP1002	Spain	SPN	M78	E1b1b1a	13	12	17	13	25	10	11	14		14	10	11						Adams et al. 2008	Population
IP73	Spain	SPN	M78	E1b1b1a	13	12	17	13	24	10	11	13		14	10	12						Adams et al. 2008	Population
IP381	Spain	SPN	M78	E1b1b1a	14	12	17	12	24	10	11	13		14	10	11						Adams et al. 2008	Population
IP758	Spain	SPN	M78	E1b1b1a	13	12	16	12	24	10	11	13		14	10	11						Adams et al. 2008	Population
IP256	Spain	SPN	M78	E1b1b1a	13	13	17	13	24	10	11	13		14	10	12						Adams et al. 2008	Population
IP262	Spain	SPN	M78	E1b1b1a	14	12	17	13	25	10	11	13		14	10	12						Adams et al. 2008	Population
IP719	Spain	SPN	M78	E1b1b1a	13	12	17	13	24	10	11	13		14	10	13						Adams et al. 2008	Population
IP868	Spain	SPN	M78	E1b1b1a	13	12	17	12	24	10	11	13		14	9	10						Adams et al. 2008	Population
IP234	Spain	SPN	M78	E1b1b1a	13	12	17	13	23	10	11	13		14	10	12						Adams et al. 2008	Population
IP397	Spain	SPN	M78	E1b1b1a	13	12	17	13	23	10	11	13		14	10	12						Adams et al. 2008	Population
IP416	Spain	SPN	M78	E1b1b1a	13	12	17	13	24	10	11	13		14	10	12						Adams et al. 2008	Population
IP683	Spain	SPN	M78	E1b1b1a	13	12	17	14	23	10	11	13		14	10	12						Adams et al. 2008	Population
IP765	Spain	SPN	M78	E1b1b1a	13	12	17	13	23	10	11	13		14	10	11						Adams et al. 2008	Population
IP777	Spain	SPN	M78	E1b1b1a	14	12	18	13	24	10	11	13		14	10	12						Adams et al. 2008	Population
IP1056	Spain	SPN	M78	E1b1b1a	13	12	17	13	24	11	11	13		14	10	12						Adams et al. 2008	Population
IP1077	Spain	SPN	M78	E1b1b1a	13	12	17	13	24	11	11	13		14	10	12						Adams et al. 2008	Population
IP1081	Spain	SPN	M78	E1b1b1a	14	12	17	13	24	10	13	13		14	10	13						Adams et al. 2008	Population
IP1090	Spain	SPN	M78	E1b1b1a	13	12	17	13	24	10	11	13		14	10	11						Adams et al. 2008	Population
IP1091	Spain	SPN	M78	E1b1b1a	14	12	18	14	24	10	11	13		14	10	11						Adams et al. 2008	Population
IP1157	Spain	SPN	M78	E1b1b1a	14	12	16	13	24	10	11	13		14	10	12						Adams et al. 2008	Population
IP1160	Spain	SPN	M78	E1b1b1a	13	12	17	14	22	10	11	13		14	10	12						Adams et al. 2008	Population
IP1168	Spain	SPN	M78	E1b1b1a	14	12	16	13	24	10	11	13		14	10	12						Adams et al. 2008	Population
IP1175	Spain	SPN	M78	E1b1b1a	14	12	16	13	23	11	11	13		14	10	12						Adams et al. 2008	Population
IP342	Spain	SPN	M78	E1b1b1a	13	14	18	13	24	11	11	13		14	10	13						Adams et al. 2008	Population
IP443	Spain	SPN	M78	E1b1b1a	13	12	17	13	24	10	11	13		14	10	12						Adams et al. 2008	Population
IP450	Spain	SPN	M78	E1b1b1a	13	12	17	13	24	10	11	13		14	10	12						Adams et al. 2008	Population
IP675	Spain	SPN	M78	E1b1b1a	14	12	17	13	25	10	11	13		14	10	14						Adams et al. 2008	Population
IP678	Spain	SPN	M78	E1b1b1a	13	12	17	13	24	10	11	13		14	10	12						Adams et al. 2008	Population
IP749	Spain	SPN	M78	E1b1b1a	13	12	17	13	24	10	11	13		14	10	12						Adams et al. 2008	Population
IP960	Spain	SPN	M78	E1b1b1a	13	12	17	13	24	10	11	13		14	10	12						Adams et al. 2008	Population
IP609	Spain	SPN	M78	E1b1b1a	13	12	18	13	23	10	11	14		14	10	12						Adams et al. 2008	Population
IP627	Spain	SPN	M78	E1b1b1a	13	12	17	13	24	10	11	13		14	10	11						Adams et al. 2008	Population
IP629	Spain	SPN	M78	E1b1b1a	13	12	18	13	23	11	11	13		14	10	12						Adams et al. 2008	Population
IP649	Spain	SPN	M78	E1b1b1a	13	12	17	13	24	10	11	13		14	10	11						Adams et al. 2008	Population
IP272	Spain	SPN	M78	E1b1b1a	13	12	17	13	24	10	11	12		14	10	12						Adams et al. 2008	Population
IP513	Spain	SPN	M78	E1b1b1a	13	12	17	13	24	10	11	13		14	10	12						Adams et al. 2008	Population
IP759	Spain	SPN	M78	E1b1b1a	13	12	18	13	24	11	11	13		14	11	11						Adams et al. 2008	Population
ZZZ957	Spain	SPN	M78	E1b1b1a	14		18	14	24	10	11	13			10	13						Ambrosio, Dugoujon et al. 2010	Haplogroups
ZZZ958	Spain	SPN	M78	E1b1b1a	15		17	14	25	11	11	13			10	12						Ambrosio, Dugoujon et al. 2010	Haplogroups
ZZZ960	Spain	SPN	M78	E1b1b1a	13		17	13	23	10	11	13			10	15						Ambrosio, Hernández et al. 2010	Haplogroups
ZZZ961	Spain	SPN	M78	E1b1b1a	13		18	13	24	11	11	13			10	12						Ambrosio, Hernández et al. 2010	Haplogroups
ZZZ959	Spain	SPN	M78	E1b1b1a	13		18	13	24	11	11	13			10	12						Ambrosio, Dugoujon et al. 2010	Haplogroups
ZZZ969	Spain	SPN	M78	E1b1b1a	13		17	13	24	10	11	13			10	13						Ambrosio, Hernández et al. 2010	Haplogroups
ZZZ970	Spain	SPN	M78	E1b1b1a	13		17	13	24	10	11	13			10	12						Ambrosio, Hernández et al. 2010	Haplogroups
ZZZ962	Spain	SPN	M78	E1b1b1a	13		17	13	24	10	11	12			10	12						Ambrosio, Dugoujon et al. 2010	Haplogroups
ZZZ963	Spain	SPN	M78	E1b1b1a	13		17	13	24	10	11	13			10	14						Ambrosio, Dugoujon et al. 2010	Haplogroups
ZZZ964	Spain	SPN	M78	E1b1b1a	13		17	13	24	10	11	13			10	12						Ambrosio, Dugoujon et al. 2010	Haplogroups
ZZZ965	Spain	SPN	M78	E1b1b1a	13		17	13	24	10	11	13			10	13						Ambrosio, Dugoujon et al. 2010	Haplogroups
ZZZ966	Spain	SPN	M78	E1b1b1a	13		17	13	24	10	11	13			10	13						Ambrosio, Dugoujon et al. 2010	Haplogroups
ZZZ967	Spain	SPN	M78	E1b1b1a	13		17	13	25	10	11	13			10	14						Ambrosio, Dugoujon et al. 2010	Haplogroups
ZZZ968	Spain	SPN	M78	E1b1b1a	13		18	13	23	10	11	13			10	12						Ambrosio, Dugoujon et al. 2010	Haplogroups
ZZZ971	Spain	SPN	M78	E1b1b1a	13		17	12	24	11	11	13			10	10						Ambrosio, Dugoujon et al. 2010	Haplogroups
14B77	Syria	SYR	M78	E1b1b1a	13	12	17	13	23	10	11	13	11	14		12			16			zalloua et al. 2008	Population
14BA10	Syria	SYR	M78	E1b1b1a	13		17	13	24	11	11	13		14		11			15			zalloua et al. 2008	Population
16AH316	Syria	SYR	M78	E1b1b1a	13	12	17	13	24	10	11	12	11	14	10	12	20	15	16	22	12	zalloua et al. 2008	Population
9B57	Syria	SYR	M78	E1b1b1a	13	12	17	13	23	10	11	13	11	14		13			15			zalloua et al. 2008	Population
10AJ119	Syria	SYR	M78	E1b1b1a	15	13	17	12	24	10	11	13	11	14		12			17			zalloua et al. 2008	Population
8AJ115	Syria	SYR	M78	E1b1b1a	15	13		12	24	10	11	13	11	14		12			16			zalloua et al. 2008	Population
10S85	Syria	SYR	M78	E1b1b1a	13	12	17	13	23	10	11	13	11	14		12			16			zalloua et al. 2008	Population
11BA8	Syria	SYR	M78	E1b1b1a	15	13	17	12	24	10	11	13	11	14		12			16			zalloua et al. 2008	Population
15BA8	Syria	SYR	M78	E1b1b1a	11	12	18	12	24	10	12	13	11	14		11			19			zalloua et al. 2008	Population
7S85	Syria	SYR	M78	E1b1b1a	13	12	17	14	24	10	11	13	10	14		12			15			zalloua et al. 2008	Population
10AJ143	Syria	SYR	M78	E1b1b1a	13	12	17	12	24	10	11	13	11	14		10			14			zalloua et al. 2008	Population
9AH316	Syria	SYR	M78	E1b1b1a	13	12	17	14	24	10	11	13	11	14	10	12	20	14	15	21	12	zalloua et al. 2008	Population
12AH329	Syria	SYR	M78	E1b1b1a	13	12	17	14	24	9	11	14	11	14	10	13	20		16	23	12	zalloua et al. 2008	Population
11AH252	Syria	SYR	M78	E1b1b1a	13	12	17	13	23	10	11	13	11	14	11	12	19	17	16	21	11	zalloua et al. 2008	Population
H78	Tunisia	TUN	M78	E1b1b1a	14		17	12	23	10	11	13		14	10	10	20	16	14	21	11	Fadhlaoui et al. 2011	Population
H79	Tunisia	TUN	M78	E1b1b1a	13		16	14	24	10	11	13		14	10	11	20	16	19	21	12	Fadhlaoui et al. 2011	Population
H80	Tunisia	TUN	M78	E1b1b1a	13		17	13	25	10	11	13		14	10	12	20	15	15	23	12	Fadhlaoui et al. 2011	Population
D10	Tunisia	TUN	M78	E1b1b1a	13	13	18	13	23	10	11	13	11	14	11	13	19	15	15	22	13	El Sibai et al 2009	Population
D15	Tunisia	TUN	M78	E1b1b1a	11	12		13	23	10		13		14		13			14			El Sibai et al 2009	Population
T29	Tunisia	TUN	M78	E1b1b1a	13	12	17	12	23	10	11	13	11	14	10	10	21	15	14	21	11	El Sibai et al 2009	Population
TN53	Tunisia	TUN	M78	E1b1b1a	13	12		12	23	10		13	11	14	10	11		15	14	21	11	El Sibai et al 2009	Population
TN56	Tunisia	TUN	M78	E1b1b1a	13	12	17	12	22	10	11	13	11	14	10	10	20	15	14	21	11	El Sibai et al 2009	Population
TN58	Tunisia	TUN	M78	E1b1b1a		12				10			11					15	14			El Sibai et al 2009	Population
TN7	Tunisia	TUN	M78	E1b1b1a	13	12	17	12	23	10	11	13	11	14	10	10	20	15	14	21	11	El Sibai et al 2009	Population
803	Turkey	TUR	M78	E1b1b1a	13	12	17	13	24	10	11	13				12						Cinnioglu 2004	Population
804	Turkey	TUR	M78	E1b1b1a	13	12	17	13	24	10	11	13				12						Cinnioglu 2004	Population
809	Turkey	TUR	M78	E1b1b1a	13	12	17	14	24	10	11	13				12						Cinnioglu 2004	Population
810	Turkey	TUR	M78	E1b1b1a	13	12	18	13	24	10	11	13				12						Cinnioglu 2004	Population
814	Turkey	TUR	M78	E1b1b1a	13	12	19	14	24	11	11	13				12						Cinnioglu 2004	Population
815	Turkey	TUR	M78	E1b1b1a	13	12	17	14	26	10	11	13				13						Cinnioglu 2004	Population
816	Turkey	TUR	M78	E1b1b1a	13	12	17	15	24	10	11	13				13						Cinnioglu 2004	Population
806	Turkey	TUR	M78	E1b1b1a	13	12	17	13	24	10	11	13				12						Cinnioglu 2004	Population
808	Turkey	TUR	M78	E1b1b1a	13	12	17	14	24	10	11	13				12						Cinnioglu 2004	Population
811	Turkey	TUR	M78	E1b1b1a	13	12	18	13	24	10	11	13				12						Cinnioglu 2004	Population
800	Turkey	TUR	M78	E1b1b1a	13	12	17	13	24	10	11	13				12						Cinnioglu 2004	Population
801	Turkey	TUR	M78	E1b1b1a	13	12	17	13	24	10	11	13				12						Cinnioglu 2004	Population
802	Turkey	TUR	M78	E1b1b1a	13	12	17	13	24	10	11	13				12						Cinnioglu 2004	Population
812	Turkey	TUR	M78	E1b1b1a	13	12	18	13	24	10	11	13				12						Cinnioglu 2004	Population
817	Turkey	TUR	M78	E1b1b1a	13	12	17	12	24	10	11	13				10						Cinnioglu 2004	Population
818	Turkey	TUR	M78	E1b1b1a	13	12	17	13	25	10	11	13				12						Cinnioglu 2004	Population
819	Turkey	TUR	M78	E1b1b1a	13	12	17	13	25	11	11	13				13						Cinnioglu 2004	Population
813	Turkey	TUR	M78	E1b1b1a	13	12	17	14	24	11	11	13				12						Cinnioglu 2004	Population
807	Turkey	TUR	M78	E1b1b1a	13	12	17	13	24	10	11	13				12						Cinnioglu 2004	Population
820	Turkey	TUR	M78	E1b1b1a	13	12	17	14	24	10	11	13				11						Cinnioglu 2004	Population
821	Turkey	TUR	M78	E1b1b1a	13	12	17	13	25	10	11	13				13						Cinnioglu 2004	Population
805	Turkey	TUR	M78	E1b1b1a	13	12	17	13	24	10	11	13				13						Cinnioglu 2004	Population
822	Turkey	TUR	M78	E1b1b1a	13	12	17	13	23	10	11	13				12						Cinnioglu 2004	Population
823	Turkey	TUR	M78	E1b1b1a	13	12	18	13	24	10	11	13				12						Cinnioglu 2004	Population
824	Turkey	TUR	M78	E1b1b1a	13	12	18	13	26	10	11	13				11						Cinnioglu 2004	Population
825	Turkey	TUR	M78	E1b1b1a	13	12	17	14	23	10	11	13				12						Cinnioglu 2004	Population
KA099	Uganda	UGN	M78	E1b1b1a	11		17	13	24	10	12	13		14	11	11	21	15	14	21	11	Gomes et al. 2010	Population
ZZZ1026	Ukraine	UKR	M78	E1b1b1a	12	12	17	12	25	10	11	13				12						Battaglia et al. 2009	Haplogroups
ZZZ1027	Ukraine	UKR	M78	E1b1b1a	13	12	17	13	24	10	11	13				12						Battaglia et al. 2009	Haplogroups
ZZZ1028	Ukraine	UKR	M78	E1b1b1a	13	12	17	14	24	10	11	13				12						Battaglia et al. 2009	Haplogroups
ZZZ1029	Ukraine	UKR	M78	E1b1b1a	13	12	17	13	25	10	11	13				12						Battaglia et al. 2009	Haplogroups
ZZZ1030	Ukraine	UKR	M78	E1b1b1a	13	12	17	13	24	10	11	13				13						Battaglia et al. 2009	Haplogroups
ZZZ1031	Ukraine	UKR	M78	E1b1b1a	14	12	17	13	24	10	11	13				12						Battaglia et al. 2009	Haplogroups
ZZZ1032	Ukraine	UKR	M78	E1b1b1a	14	12	18	13	24	10	11	13				13						Battaglia et al. 2009	Haplogroups
466	Balkan	BAL	M81	E1b1b1b	13	12	16	13	24	9	11	13		14	10	10						Bosch et al. 2006	Population
11AJ136	Egypt	EGY	M81	E1b1b1b	13	12	16	14	24	9	11	13	11	14	10	10	20	15	17	20	12	El Sibai et al 2009	Population
11AJ61	Egypt	EGY	M81	E1b1b1b	13	12	16	14	24	9	11	13	11	14	10	10	20	16	18	21	12	El Sibai et al 2009	Population
2AJ136	Egypt	EGY	M81	E1b1b1b	13	12	16	14	24	9	11	13	11	14	10	10	20	15	18	21	11	El Sibai et al 2009	Population
4AJ137	Egypt	EGY	M81	E1b1b1b	13	12	16	14	24	9	11	13	11	14	10	10	20	15	17	20	12	El Sibai et al 2009	Population
5AJ129	Egypt	EGY	M81	E1b1b1b	13	12	16	14	24	9	11	13	11	14	10	10	20	16	18	21	12	El Sibai et al 2009	Population
7AJ61	Egypt	EGY	M81	E1b1b1b	13	12	16	13	23	9	11	12	11	14	10	10	21	16	18	21	12	El Sibai et al 2009	Population
9AJ129	Egypt	EGY	M81	E1b1b1b	13	12	16	14	24	9	11	13	11	14	10	10	20	16	18	22	12	El Sibai et al 2009	Population
15AM64	Jordan	JOR	M81	E1b1b1b	13	12	16	15	24	9	11	13	11	14	10	10	20	17	17	21	11	el Sibai et al 2009	Population
1AM58	Jordan	JOR	M81	E1b1b1b		12	16	14	24	9	11	13	11	14	10	10	21	16	18	21		el Sibai et al 2009	Population
1AM71	Jordan	JOR	M81	E1b1b1b	13	12	16	14	24	9	11	13	11	14	10	10	20	17	18	21	12	el Sibai et al 2009	Population
3AM59	Jordan	JOR	M81	E1b1b1b	13	12	16	14	24	9	11	13	11	14	10	10	20	14	18	21	11	el Sibai et al 2009	Population
5AM72	Jordan	JOR	M81	E1b1b1b	13	12	16	14	24	9	11	13	11	14	10	10	20	17	18	21	12	el Sibai et al 2009	Population
6AM61	Jordan	JOR	M81	E1b1b1b	13	12	16	13	24	9	11	13	11	14	10	10	20	16	16	21	12	el Sibai et al 2009	Population
10AQ113	Libya	LIB	M81	E1b1b1b	13		16	14	24	9	10	13		14	10	10	20	15	18	22	11	our lab not published	Population
11AQ113	Libya	LIB	M81	E1b1b1b	13		16	13	24	9	10	13		14	10	10	20	16	17	21	12	our lab not published	Population
11AQ116	Libya	LIB	M81	E1b1b1b	13		16	14	24	9	11	13		14	10	10	20	16	17	21	12	our lab not published	Population
12AQ113	Libya	LIB	M81	E1b1b1b	13		16	15	24	9	10	14		14	10	11	21	15	17	21	12	our lab not published	Population
12AQ116	Libya	LIB	M81	E1b1b1b	13		16	13	24	9	10	13		14	10	10	20	15	17	21	12	our lab not published	Population
13AQ113	Libya	LIB	M81	E1b1b1b	13		16	14	25	9	10	13		14	10	10	20	15	18	21	11	our lab not published	Population
16AQ113	Libya	LIB	M81	E1b1b1b	13		16	13	24	9	10	13		14	10	10	20	15	17	21	12	our lab not published	Population
17AQ116	Libya	LIB	M81	E1b1b1b	13		16	13	24	9	10	13		14	10	10	20	16	17	21	11	our lab not published	Population
20AQ114	Libya	LIB	M81	E1b1b1b	13		16	13	24	9	10	13		14	10	10	20	15	17	21	11	our lab not published	Population
20AQ116	Libya	LIB	M81	E1b1b1b	14		16	14	24	9	10	13		14	10	10	20	15	17	22	12	our lab not published	Population
2AQ117	Libya	LIB	M81	E1b1b1b	13		16	13	24	9	10	13		14	10	10	20	16	17	21		our lab not published	Population
3AQ113	Libya	LIB	M81	E1b1b1b	13		16	14	24	9	10	13		14	10	10	20	15	17	22	12	our lab not published	Population
4AQ113	Libya	LIB	M81	E1b1b1b	13		16	13	24	9	10	13		14	10	10	20	15	17	21		our lab not published	Population
4AQ117	Libya	LIB	M81	E1b1b1b			16	14	24	9	11	13		14	10		20	15	19	21		our lab not published	Population
5AQ113	Libya	LIB	M81	E1b1b1b	13		16	13	24	9	10	13		14	10	10	20	16	17	21	12	our lab not published	Population
7AQ113	Libya	LIB	M81	E1b1b1b	13		16	13	24	9	10	13		14	10	10	20	16	17	21	12	our lab not published	Population
8AQ113	Libya	LIB	M81	E1b1b1b	13		16	13	24	9	10	13		14	10	10	20	15	17	21	12	our lab not published	Population
9AQ113	Libya	LIB	M81	E1b1b1b	13		16	13	24	9	10	13		14	10	10	20	15	17	21	12	our lab not published	Population
1H25B	Malta	MLT	M81	E1b1b1b	11	12	16	14	24	9		13		14		11						Zalloua et al. 2008	Population
Tz73	Morocco	MOR	M81	E1b1b1b	13		16	15	23	9	11	13		14	10	10	20	16	18	21	11	zalloua et al. 2008	Population
A11	Morocco	MOR	M81	E1b1b1b	13		16	14	24	9	11	13		14	10	10	20	15	17	21	11	zalloua et al. 2008	Population
A12	Morocco	MOR	M81	E1b1b1b	13		16	14	24	9	11	14		14	10	10	20	16	17	21	12	zalloua et al. 2008	Population
A13	Morocco	MOR	M81	E1b1b1b	13		16	14	24	9	11	13		14	10	10	20	16	18	21	12	zalloua et al. 2008	Population
A14	Morocco	MOR	M81	E1b1b1b	13		16	14	24	9	11	14		14	11	10	19	15	18	21	12	zalloua et al. 2008	Population
A15	Morocco	MOR	M81	E1b1b1b	13		16	14	24	9	11	13		14	10	10	20	16	18	21	11	zalloua et al. 2008	Population
A16	Morocco	MOR	M81	E1b1b1b	13		16	14	24	9	11	13		14	10	11	20	15	19	21	12	zalloua et al. 2008	Population
A18	Morocco	MOR	M81	E1b1b1b	13		16	13	24	9	11	13		14	10	10	20	15	18	21	12	zalloua et al. 2008	Population
A2	Morocco	MOR	M81	E1b1b1b	13	12	16	14	24	9	11	13		14	10	10	20	16	18	21	11	zalloua et al. 2008	Population
A20	Morocco	MOR	M81	E1b1b1b	13		17	13	24	9	11	13		14	10	11	20	15	18	21	12	zalloua et al. 2008	Population
A23	Morocco	MOR	M81	E1b1b1b	13		16	14	23	9	11	13		14	10	10	18	16	18	21	11	zalloua et al. 2008	Population
A26	Morocco	MOR	M81	E1b1b1b	13		16	13	24	9	11	13		14	10	11	20	15	18	21	12	zalloua et al. 2008	Population
A27	Morocco	MOR	M81	E1b1b1b	13		17	13	24	9	11	13		14	10	11	20	15	18	21	12	zalloua et al. 2008	Population
A28	Morocco	MOR	M81	E1b1b1b	13		16	14	24	9	11	13		14	10	10	20	15	18	21	12	zalloua et al. 2008	Population
A29	Morocco	MOR	M81	E1b1b1b	13		16	14	24	9	11	14		14	10	10	20	16	17	21	12	zalloua et al. 2008	Population
A3	Morocco	MOR	M81	E1b1b1b	13	12	16	14	24	9	11	13		14	10	10	20	15	18	21	12	zalloua et al. 2008	Population
A30	Morocco	MOR	M81	E1b1b1b																		zalloua et al. 2008	Population
A32	Morocco	MOR	M81	E1b1b1b	13		16	14	24	9	11	13		14	10	10	19	15	17	21	12	zalloua et al. 2008	Population
A34	Morocco	MOR	M81	E1b1b1b	13		16	14	24	9	11	13		14	10	10	20	15	17	21	12	zalloua et al. 2008	Population
A36	Morocco	MOR	M81	E1b1b1b	13		18	13	22	9	11	13		14	10	14	23	15	14	22	11	zalloua et al. 2008	Population
A38	Morocco	MOR	M81	E1b1b1b	13		17	15	23	9	11	13		14	10	10	20	16	18	21	12	zalloua et al. 2008	Population
A39	Morocco	MOR	M81	E1b1b1b	13		17	14	24	9	11	13		14	10	10	20	15	18	21	12	zalloua et al. 2008	Population
A4	Morocco	MOR	M81	E1b1b1b	13	12	16	14	24	9	11	13		14	10	10	21	16	17	21	13	zalloua et al. 2008	Population
A40	Morocco	MOR	M81	E1b1b1b	13		16	14	24	9	11	13		14	10	10	20	16	17	21	12	zalloua et al. 2008	Population
A41	Morocco	MOR	M81	E1b1b1b																		zalloua et al. 2008	Population
A5	Morocco	MOR	M81	E1b1b1b	13	12	16	14	25	9	11	13		14	10	10	20	16	18	23	13	zalloua et al. 2008	Population
A6	Morocco	MOR	M81	E1b1b1b	13	12	17	15	24	9	11	13		14	10	11	20	15	18	21	13	zalloua et al. 2008	Population
A7	Morocco	MOR	M81	E1b1b1b	13	12	16	14	24	9	11	13		14	9	10	20	17	18	21	12	zalloua et al. 2008	Population
A8	Morocco	MOR	M81	E1b1b1b	13	12	16	14	23	9	11	13		14	10	10	20	16	19	21	12	zalloua et al. 2008	Population
AS11	Morocco	MOR	M81	E1b1b1b	13	12	17	13	24	9	11	13		14	10	10	20	16	18	21	12	zalloua et al. 2008	Population
AS12	Morocco	MOR	M81	E1b1b1b	13	13	16	13	24	10	11	12		14	10	10	20	14	18	21	13	zalloua et al. 2008	Population
AS13	Morocco	MOR	M81	E1b1b1b	13	12	16	13	23	10	11	12		14	9	12	20	15	18	22	11	zalloua et al. 2008	Population
AS14	Morocco	MOR	M81	E1b1b1b	13	12	16	14	23	9	11	13		14	10	10	20	16	19	21	12	zalloua et al. 2008	Population
AS15	Morocco	MOR	M81	E1b1b1b	13	12	17	13	23	9	11	12		14	10	10	20	16	18	22	12	zalloua et al. 2008	Population
AS16	Morocco	MOR	M81	E1b1b1b	14	12	16	13	23	10	11	12		14	9	12	20	15	18	22	12	zalloua et al. 2008	Population
AS18	Morocco	MOR	M81	E1b1b1b	13	12	17	13	22	9	11	12		14	10	10	20	16	18	21	12	zalloua et al. 2008	Population
AS19	Morocco	MOR	M81	E1b1b1b	13	12	16	13	24	9	11	12		14	10		20	15	18	21	12	zalloua et al. 2008	Population
AS20	Morocco	MOR	M81	E1b1b1b	14		16	13	23	10	11	12		14	9		21	15	18	22	11	zalloua et al. 2008	Population
AS24	Morocco	MOR	M81	E1b1b1b	13	12	17	13	22	9	11	12		14	10	10	20	16	19	21	12	zalloua et al. 2008	Population
AS26	Morocco	MOR	M81	E1b1b1b	14	12	16	13	23	10	11	12		14	9		21	15	18	22	11	zalloua et al. 2008	Population
AS27	Morocco	MOR	M81	E1b1b1b	14	12	17	13	23	9	11	13		14	10	10	20	15	19	21	12	zalloua et al. 2008	Population
AS28	Morocco	MOR	M81	E1b1b1b	13	12	16	13	23	9	11	13		14	10	10	20	16	18	21	12	zalloua et al. 2008	Population
AS29	Morocco	MOR	M81	E1b1b1b	13	12	16	13	23	9	11	13		14	10	10	20	16	18	21	12	zalloua et al. 2008	Population
AS3	Morocco	MOR	M81	E1b1b1b	13	12	17	13	24	9	11	12		14	10	10	20	15	18	21	13	zalloua et al. 2008	Population
AS32	Morocco	MOR	M81	E1b1b1b	13	12	16	14	24	9	11	13		14	10	10	20	16	18	21	12	zalloua et al. 2008	Population
AS33	Morocco	MOR	M81	E1b1b1b	13	13		14	25	9	11	13		14	10	10	20	15	20	22	12	zalloua et al. 2008	Population
AS34	Morocco	MOR	M81	E1b1b1b	13	12	17	13	23	9	11	13		14	10	10	20	17	18	21	12	zalloua et al. 2008	Population
AS37	Morocco	MOR	M81	E1b1b1b	13	12	16	14	24	9	11	13		14	10	10	20	15	19	21	12	zalloua et al. 2008	Population
AS4	Morocco	MOR	M81	E1b1b1b	14	12	17	13	23	10	11	12		14	10	10	20	15	18	22	11	zalloua et al. 2008	Population
AS40	Morocco	MOR	M81	E1b1b1b	13	12	17	14	25	9	11	13		14	10	11	20	16	18	21	12	zalloua et al. 2008	Population
AS41	Morocco	MOR	M81	E1b1b1b	13	12	16	14	24	9	11	13		14	10	10	20	16	19	21	12	zalloua et al. 2008	Population
AS42	Morocco	MOR	M81	E1b1b1b	13	12	17	13	24	9	11	13		14	10	10	20	16	19	20	12	zalloua et al. 2008	Population
AS44	Morocco	MOR	M81	E1b1b1b	13	12	16	14	24	9	11	13		14	10	10	20	16	18	20	12	zalloua et al. 2008	Population
AS45	Morocco	MOR	M81	E1b1b1b	13	12	16	14	24	9	11	13		14	10	10	20	16	17	21	12	zalloua et al. 2008	Population
AS47	Morocco	MOR	M81	E1b1b1b	13	12	17	14	25	9	11	13		14	10	10	20	16	18	21	12	zalloua et al. 2008	Population
AS48	Morocco	MOR	M81	E1b1b1b	13	12	17	14	25	9	11	13		14	10	10	20	16	18	21	12	zalloua et al. 2008	Population
AS5	Morocco	MOR	M81	E1b1b1b	13	12	17	13	24	9	11	14		14	10	10	20	16	17	22	12	zalloua et al. 2008	Population
AS54	Morocco	MOR	M81	E1b1b1b	14		16	13	23	10	11	12		14	9	11	21	15	18	22	11	zalloua et al. 2008	Population
AS56	Morocco	MOR	M81	E1b1b1b	14		17	13	23	11	11	13		14	10	11	20	14	19	21	11	zalloua et al. 2008	Population
AS57	Morocco	MOR	M81	E1b1b1b	13	12	19	12	23	9	11	12		14	10	10	20	16	17	21	12	zalloua et al. 2008	Population
AS6	Morocco	MOR	M81	E1b1b1b	13	12	17	13	23	9	11	12		14	10	10	20	17	18	22	12	zalloua et al. 2008	Population
AS60	Morocco	MOR	M81	E1b1b1b	14		16	13	23	10	11	12		14	9	12	21	15	18	22	11	zalloua et al. 2008	Population
AS61	Morocco	MOR	M81	E1b1b1b	13	12	17	13	23	9	11	14		14	10	10	20	15	18	21	12	zalloua et al. 2008	Population
AS62	Morocco	MOR	M81	E1b1b1b	13	12	16	13	23	9	11	13		14	10	10	20	16	18	21	12	zalloua et al. 2008	Population
AS63	Morocco	MOR	M81	E1b1b1b	13	12	16	13	23	9	11	13		14	10	10	20	16	17	21	12	zalloua et al. 2008	Population
AS64	Morocco	MOR	M81	E1b1b1b	13	12	16	14	23	9	11	13		14	10	10	20	16	19	21	12	zalloua et al. 2008	Population
AS65	Morocco	MOR	M81	E1b1b1b	13	12	17	14	23	9	11	13		14	10	10	20	15	17	21	12	zalloua et al. 2008	Population
AS67	Morocco	MOR	M81	E1b1b1b	16	12	17	12	22	10	11	13		17	8	11	20	14	19	20	12	zalloua et al. 2008	Population
AS69	Morocco	MOR	M81	E1b1b1b	14		17	12	23	11	11	12		14	10	11	20	14	20	22	11	zalloua et al. 2008	Population
AS7	Morocco	MOR	M81	E1b1b1b	13	12	17	13	23	10	11	12		14	9		20	15	18	22	12	zalloua et al. 2008	Population
AS70	Morocco	MOR	M81	E1b1b1b	13	12	16	14	23	9	11	13		14	10	10	20	17	18	21	12	zalloua et al. 2008	Population
AS71	Morocco	MOR	M81	E1b1b1b	13	12	16	14	23	9	11	13		14	10	11	20	16	19	21	12	zalloua et al. 2008	Population
AS72	Morocco	MOR	M81	E1b1b1b	14	12	16	14	24	9	11	13		14	10	10	20	15	18	22	12	zalloua et al. 2008	Population
AS8	Morocco	MOR	M81	E1b1b1b	14	12	16	13	23	10	11	12		14	9	10	21	15	18	22	11	zalloua et al. 2008	Population
C10	Morocco	MOR	M81	E1b1b1b	13		16	14	25	9	11	13		14	10	10	20	16	17	19	12	zalloua et al. 2008	Population
C12	Morocco	MOR	M81	E1b1b1b			16	14	23	9		13		14	10		20	17	20	21		zalloua et al. 2008	Population
C17	Morocco	MOR	M81	E1b1b1b	13		16	14	23	9	11	13		14	10	10	20	16	18	21	12	zalloua et al. 2008	Population
C18	Morocco	MOR	M81	E1b1b1b																		zalloua et al. 2008	Population
C2	Morocco	MOR	M81	E1b1b1b	13		16	14	24	9	11	13		14	10	10	20	15	19	21	12	zalloua et al. 2008	Population
C20	Morocco	MOR	M81	E1b1b1b	13		16	14	25	9	11	13		14	10	10	19	16	20	19	12	zalloua et al. 2008	Population
C21	Morocco	MOR	M81	E1b1b1b	13		16	14	24	9	11	13		14	10	10	20	15	18	21	12	zalloua et al. 2008	Population
C29	Morocco	MOR	M81	E1b1b1b	13		16	14	23	9	11	13		14	10	10	21	16	18	21	12	zalloua et al. 2008	Population
C35	Morocco	MOR	M81	E1b1b1b	13		16	14	24	9	11	13		14	10	10	20	15	18	21	12	zalloua et al. 2008	Population
C37	Morocco	MOR	M81	E1b1b1b	13		16	14	23	9	11	13		14	10	10	20	16	18	21	12	zalloua et al. 2008	Population
C40	Morocco	MOR	M81	E1b1b1b	13		16	14	24	9	11	13		14	10	10	20	15	17	21	12	zalloua et al. 2008	Population
C41	Morocco	MOR	M81	E1b1b1b	13		16	14	25	9	11	13		14	10	10	20	16	18	20	13	zalloua et al. 2008	Population
C42	Morocco	MOR	M81	E1b1b1b	13		16	14	24	9	11	13		14	10	10	20	15	18	21	12	zalloua et al. 2008	Population
C45	Morocco	MOR	M81	E1b1b1b	13		16	14	24	9	11	13		14	10	10	20	16	17	21	12	zalloua et al. 2008	Population
C47	Morocco	MOR	M81	E1b1b1b	13		16	14	24	9	11	13		14	10	10	20	16	18	21	12	zalloua et al. 2008	Population
C48	Morocco	MOR	M81	E1b1b1b																		zalloua et al. 2008	Population
C55	Morocco	MOR	M81	E1b1b1b																		zalloua et al. 2008	Population
C57	Morocco	MOR	M81	E1b1b1b	13		16	14	23	9	11	13		14	10	10	20	16	19	21	12	zalloua et al. 2008	Population
C58	Morocco	MOR	M81	E1b1b1b	13		16	14	24	9	11	13		14	10	10	20	16	17	21	12	zalloua et al. 2008	Population
C6	Morocco	MOR	M81	E1b1b1b	13		16	14	25	9	11	13		14	10	10	20	16	17	19	11	zalloua et al. 2008	Population
C60	Morocco	MOR	M81	E1b1b1b	13		16	14	23	9	11	13		14	10	10	20	16	19	21	12	zalloua et al. 2008	Population
C62	Morocco	MOR	M81	E1b1b1b	13		16	14	25	9	11	13		14	11	12	20	16	18	20	12	zalloua et al. 2008	Population
C9	Morocco	MOR	M81	E1b1b1b																		zalloua et al. 2008	Population
G10	Morocco	MOR	M81	E1b1b1b	13		16	14	23	9	11	13		14	10	10	20	17	18	21	12	zalloua et al. 2008	Population
G2	Morocco	MOR	M81	E1b1b1b	13		16	14	24	9	11	13		14	10	10	20	16	20	21	12	zalloua et al. 2008	Population
G21	Morocco	MOR	M81	E1b1b1b	13		17	14	22	9	11	13		14	10	10	20	17	19	21	12	zalloua et al. 2008	Population
G23	Morocco	MOR	M81	E1b1b1b	13		17	14	25	9	12	13		14	10	10	20	16	18	21	12	zalloua et al. 2008	Population
G5	Morocco	MOR	M81	E1b1b1b	13		16	14	24	9	11	13		14	10	10	20	15	17	21	12	zalloua et al. 2008	Population
G8	Morocco	MOR	M81	E1b1b1b	13		16	13	24	9	11	13		14	10	10	20	15	19	21	12	zalloua et al. 2008	Population
G9	Morocco	MOR	M81	E1b1b1b	13		16	14	23	9	11	13		14	10	10	20	17	19	21	12	zalloua et al. 2008	Population
H1	Morocco	MOR	M81	E1b1b1b	13		16	14	24	9	11	13		14	11	10	20	16	18	21	12	zalloua et al. 2008	Population
H10	Morocco	MOR	M81	E1b1b1b	13		16	13	24	10	11	13		14	10	12	20	16	18	21	11	zalloua et al. 2008	Population
H11	Morocco	MOR	M81	E1b1b1b	13		18	14	24	9	11	13		14	10	10	20	16	18	21	12	zalloua et al. 2008	Population
H13	Morocco	MOR	M81	E1b1b1b	13		16	14	24	9	11	13		14	10	10	20	15	18	22	12	zalloua et al. 2008	Population
H16	Morocco	MOR	M81	E1b1b1b	13		16	14	24	9	11	13		14	10	12	20	16	18	21	12	zalloua et al. 2008	Population
H17	Morocco	MOR	M81	E1b1b1b	13		16	14	23	9	11	14		14	10	10	20	15	18	22	12	zalloua et al. 2008	Population
H18	Morocco	MOR	M81	E1b1b1b	13		16	14	24	9	11	14		14	10	10	20	15	16	21	13	zalloua et al. 2008	Population
H21	Morocco	MOR	M81	E1b1b1b	13		16	13	25	9	11	13		14	9	10	20	16	18	21	12	zalloua et al. 2008	Population
H23	Morocco	MOR	M81	E1b1b1b	13		16	14	23	9	11	13		14	10	11	20	15	18	21	12	zalloua et al. 2008	Population
H25	Morocco	MOR	M81	E1b1b1b	13		16	14	24	9	11	13		14	10	11	20	15	17	21	12	zalloua et al. 2008	Population
H26	Morocco	MOR	M81	E1b1b1b	13		16	15	24	9	11	13		14	10	10	20	16	18	20	12	zalloua et al. 2008	Population
H27	Morocco	MOR	M81	E1b1b1b	13		16	14	24	9	11	13		14	10	10	20	16	17	21	12	zalloua et al. 2008	Population
H28	Morocco	MOR	M81	E1b1b1b	14		16	14	24	9	11	13		14	10	10	20	16	18	21	12	zalloua et al. 2008	Population
H29	Morocco	MOR	M81	E1b1b1b	13		17	14	24	9	11	13		14	10	10	20	16	18	21	12	zalloua et al. 2008	Population
H4	Morocco	MOR	M81	E1b1b1b				14	24	9		13		14	10			16	20			zalloua et al. 2008	Population
H5	Morocco	MOR	M81	E1b1b1b	13		16	14	24	9	11	13		14	10	10	19	15	17	21	12	zalloua et al. 2008	Population
H6	Morocco	MOR	M81	E1b1b1b	13		16	14	24	9	11	13		14	10	10	20	16	18	22	12	zalloua et al. 2008	Population
H7	Morocco	MOR	M81	E1b1b1b	13		16	14	24	9	11	13		14	10	11	20	16	18	21	12	zalloua et al. 2008	Population
O11	Morocco	MOR	M81	E1b1b1b	13	13	16	14	24	9	11	13		14	10	10	20	16	18	21	12	zalloua et al. 2008	Population
O2	Morocco	MOR	M81	E1b1b1b	13	12	16	14	24	9	11	13		14	10	10	20	16	18	21	12	zalloua et al. 2008	Population
O21	Morocco	MOR	M81	E1b1b1b	13	12	16	15	25	8	11	13		14	10	10	20	15	18	21	12	zalloua et al. 2008	Population
O22	Morocco	MOR	M81	E1b1b1b	13	13	16	14	24	9	11	13		14	10	10	20	15	16	21	12	zalloua et al. 2008	Population
O23	Morocco	MOR	M81	E1b1b1b	13	13	16	14	24	9	11	13		14	10	12	20	15	18	21	12	zalloua et al. 2008	Population
O24	Morocco	MOR	M81	E1b1b1b	13	12	16	14	24	9	11	13		14	10	10	20	16	16	21	12	zalloua et al. 2008	Population
O25	Morocco	MOR	M81	E1b1b1b	13	12	16	14	24	9	11	13		14	10	10	19	16	19	21	12	zalloua et al. 2008	Population
O26	Morocco	MOR	M81	E1b1b1b	13	13	16	14	24	9	11	13		14	8	9	20	16	18	21	12	zalloua et al. 2008	Population
O27	Morocco	MOR	M81	E1b1b1b	13	12	16	14	25	9	11	12		14	10	10	20	16	18	21	13	zalloua et al. 2008	Population
O3	Morocco	MOR	M81	E1b1b1b	13	13	17	14	24	9	11	13		14	10	10	20	15	18	21	12	zalloua et al. 2008	Population
O30	Morocco	MOR	M81	E1b1b1b	13	12	17	13	24	10	11	12		14	10	11	20	15	17	22	11	zalloua et al. 2008	Population
O34	Morocco	MOR	M81	E1b1b1b	13	12	16	13	24	9	11	13		14	10	10	20	15	16	21	12	zalloua et al. 2008	Population
O35	Morocco	MOR	M81	E1b1b1b	13	12	17	14	24	9	11	13		14	10	10	20	16	17	21	11	zalloua et al. 2008	Population
O36	Morocco	MOR	M81	E1b1b1b																		zalloua et al. 2008	Population
O4	Morocco	MOR	M81	E1b1b1b	13	12	16	14	24	9	11	13		14	10	10	21	16	18	21	12	zalloua et al. 2008	Population
O6	Morocco	MOR	M81	E1b1b1b	13	12	16	14	24	9	11	13		14	10	10	20	15	18	21	12	zalloua et al. 2008	Population
O8	Morocco	MOR	M81	E1b1b1b																		zalloua et al. 2008	Population
T15	Morocco	MOR	M81	E1b1b1b																		zalloua et al. 2008	Population
T18	Morocco	MOR	M81	E1b1b1b																		zalloua et al. 2008	Population
T2	Morocco	MOR	M81	E1b1b1b																		zalloua et al. 2008	Population
T20	Morocco	MOR	M81	E1b1b1b																		zalloua et al. 2008	Population
T22	Morocco	MOR	M81	E1b1b1b																		zalloua et al. 2008	Population
T23	Morocco	MOR	M81	E1b1b1b																		zalloua et al. 2008	Population
T25	Morocco	MOR	M81	E1b1b1b																		zalloua et al. 2008	Population
T27	Morocco	MOR	M81	E1b1b1b																		zalloua et al. 2008	Population
T28	Morocco	MOR	M81	E1b1b1b																		zalloua et al. 2008	Population
T3	Morocco	MOR	M81	E1b1b1b																		zalloua et al. 2008	Population
T30	Morocco	MOR	M81	E1b1b1b																		zalloua et al. 2008	Population
T7	Morocco	MOR	M81	E1b1b1b																		zalloua et al. 2008	Population
Tz12	Morocco	MOR	M81	E1b1b1b	13		16	14	24	9	11	13		14	10	10	20	16	18	21	13	zalloua et al. 2008	Population
Tz13	Morocco	MOR	M81	E1b1b1b	13		16	14	23	9	11	13		14	10	10	20	17	19	21	11	zalloua et al. 2008	Population
Tz14	Morocco	MOR	M81	E1b1b1b	13		16	14	24	9	11	13		14	10	11	20	16	18	21	12	zalloua et al. 2008	Population
Tz17	Morocco	MOR	M81	E1b1b1b	14		16	14	23	9	11	13		14	10	10	20	16	18	21	12	zalloua et al. 2008	Population
Tz19	Morocco	MOR	M81	E1b1b1b	13		16	14	24	9	11	13		14	10	10	20	15	18	21	12	zalloua et al. 2008	Population
Tz21	Morocco	MOR	M81	E1b1b1b	13		16	14	23	9	11	13		14	10	10	20	15	19	21	12	zalloua et al. 2008	Population
Tz23	Morocco	MOR	M81	E1b1b1b				13		9		13		14					14	22		zalloua et al. 2008	Population
Tz3	Morocco	MOR	M81	E1b1b1b	13		16	13	25	9	11	13		14	10	12	20	15	19	21	12	zalloua et al. 2008	Population
Tz32	Morocco	MOR	M81	E1b1b1b	13		16	14	23	9	11	13		14	10	10	20	16	19	21	12	zalloua et al. 2008	Population
Tz33	Morocco	MOR	M81	E1b1b1b	13		16	14	23	9	11	13		14	10	10	19	16	19	21	12	zalloua et al. 2008	Population
Tz34	Morocco	MOR	M81	E1b1b1b	13		16	14	24	9	11	13		14	10	10	20	15	18	21	12	zalloua et al. 2008	Population
Tz36	Morocco	MOR	M81	E1b1b1b	13		18	13	22	9	11	14		14	10	13	22	15	14	21	11	zalloua et al. 2008	Population
Tz37	Morocco	MOR	M81	E1b1b1b	13		16	13	23	9	11	13		14	10	10	20	15	20	21	13	zalloua et al. 2008	Population
Tz38	Morocco	MOR	M81	E1b1b1b	13		16	14	24	9	11	13		14	10	10	20	16	18	21	12	zalloua et al. 2008	Population
Tz39	Morocco	MOR	M81	E1b1b1b	13		16	14	24	9	11	13		14	10	10	20	15	18	21	12	zalloua et al. 2008	Population
Tz4	Morocco	MOR	M81	E1b1b1b	13		16	14	23	9	11	13		14	10	10	20	15	18	23	12	zalloua et al. 2008	Population
Tz42	Morocco	MOR	M81	E1b1b1b	13		16	15	23	9	11	13		14	10	10	20	17	20	21	12	zalloua et al. 2008	Population
Tz53	Morocco	MOR	M81	E1b1b1b																		zalloua et al. 2008	Population
Tz67	Morocco	MOR	M81	E1b1b1b																		zalloua et al. 2008	Population
Tz70	Morocco	MOR	M81	E1b1b1b																		zalloua et al. 2008	Population
Tz71	Morocco	MOR	M81	E1b1b1b	13		16	14	24	9	11	13		14	10	11	19	16	19	21	12	zalloua et al. 2008	Population
Tz75	Morocco	MOR	M81	E1b1b1b																		zalloua et al. 2008	Population
Tz80	Morocco	MOR	M81	E1b1b1b																		zalloua et al. 2008	Population
Z1	Morocco	MOR	M81	E1b1b1b				13	24	9		13		14			20	15	18	21		zalloua et al. 2008	Population
Z14	Morocco	MOR	M81	E1b1b1b																		zalloua et al. 2008	Population
Z16	Morocco	MOR	M81	E1b1b1b																		zalloua et al. 2008	Population
Z17	Morocco	MOR	M81	E1b1b1b																		zalloua et al. 2008	Population
Z2	Morocco	MOR	M81	E1b1b1b	13		16	14	24	9		13		14	10	10	20	16	18	21	12	zalloua et al. 2008	Population
Z20	Morocco	MOR	M81	E1b1b1b																		zalloua et al. 2008	Population
Z3	Morocco	MOR	M81	E1b1b1b			17	14	24	9		13		14	10		20	15	18	21		zalloua et al. 2008	Population
Z7	Morocco	MOR	M81	E1b1b1b																		zalloua et al. 2008	Population
Z9	Morocco	MOR	M81	E1b1b1b				15		9		13		14			20		16	22		zalloua et al. 2008	Population
12AL33	Palestine	PAL	M81	E1b1b1b	13	11	16	14	24	9	11	13		14	10	10	20	17	17	21	12	el Sibai et al 2009	Population
1AL12	Palestine	PAL	M81	E1b1b1b		11	16	14	24	9		13		14	10		20	16	17	22	12	el Sibai et al 2009	Population
23AL25	Palestine	PAL	M81	E1b1b1b																		el Sibai et al 2009	Population
IP114	Portugal	POR	M81	E1b1b1b	13	12	16	14	24	9	11	13		14	10	11						Adams et al. 2008	Population
IP95	Portugal	POR	M81	E1b1b1b	13	12	17	13	23	9	11	13		14	10	10						Adams et al. 2008	Population
IP149	Portugal	POR	M81	E1b1b1b	13	12	16	14	24	9	11	13		14	10	10						Adams et al. 2008	Population
IP152	Portugal	POR	M81	E1b1b1b	13	12	16	14	23	9	11	13		14	10	10						Adams et al. 2008	Population
IP162	Portugal	POR	M81	E1b1b1b	13	12	16	14	24	9	11	13		14	10	10						Adams et al. 2008	Population
IP174	Portugal	POR	M81	E1b1b1b	13	12	17	14	24	9	11	13		14	10	10						Adams et al. 2008	Population
IP178	Portugal	POR	M81	E1b1b1b	13	12	16	13	24	9	11	13		14	10	10						Adams et al. 2008	Population
IP201	Portugal	POR	M81	E1b1b1b	13	12	16	14	24	9	11	13		14	10	10						Adams et al. 2008	Population
IP314	Spain	SPN	M81	E1b1b1b	13	12	16	14	24	9	11	13		14	10	10						Adams et al. 2008	Population
IP1	Spain	SPN	M81	E1b1b1b	13	12	16	14	24	9	11	13		14	10	10						Adams et al. 2008	Population
IP53	Spain	SPN	M81	E1b1b1b	13	12	16	14	24	9	11	13		14	10	10						Adams et al. 2008	Population
IP676	Spain	SPN	M81	E1b1b1b	13	12	16	14	24	9	11	13		14	10	10						Adams et al. 2008	Population
IP463	Spain	SPN	M81	E1b1b1b	13	12	16	14	24	9	11	13		14	10	10						Adams et al. 2008	Population
IP734	Spain	SPN	M81	E1b1b1b	13	12	16	14	24	10	11	13		14	10	10						Adams et al. 2008	Population
IP244	Spain	SPN	M81	E1b1b1b	13	12	16	13	25	9	11	13		14	10	10						Adams et al. 2008	Population
IP245	Spain	SPN	M81	E1b1b1b	13	13	16	13	24	9	11	13		14	10	10						Adams et al. 2008	Population
IP352	Spain	SPN	M81	E1b1b1b	13	13	16	13	24	9	11	13		14	10	10						Adams et al. 2008	Population
IP750	Spain	SPN	M81	E1b1b1b	13	12	17	15	24	9	11	13		14	10	10						Adams et al. 2008	Population
IP387	Spain	SPN	M81	E1b1b1b	13	12	16	13	24	9	11	14		14	10	10						Adams et al. 2008	Population
IP399	Spain	SPN	M81	E1b1b1b	13	12	16	14	24	9	11	13		14	10	10						Adams et al. 2008	Population
IP413	Spain	SPN	M81	E1b1b1b	13	12	17	14	25	9	11	13		14	10	10						Adams et al. 2008	Population
IP419	Spain	SPN	M81	E1b1b1b	13	13	16	14	24	9	11	13		14	10	11						Adams et al. 2008	Population
IP725	Spain	SPN	M81	E1b1b1b	13	12	16	14	23	9	11	13		14	10	10						Adams et al. 2008	Population
IP740	Spain	SPN	M81	E1b1b1b	13	12	16	14	24	9	11	13		14	10	11						Adams et al. 2008	Population
IP799	Spain	SPN	M81	E1b1b1b	13	12	16	14	23	10	12	13		14	10	10						Adams et al. 2008	Population
IP855	Spain	SPN	M81	E1b1b1b	13	12	16	14	23	9	11	13		14	10	10						Adams et al. 2008	Population
IP1121	Spain	SPN	M81	E1b1b1b	13	12	16	14	24	9	11	13		14	10	10						Adams et al. 2008	Population
IP1140	Spain	SPN	M81	E1b1b1b	13	12	16	14	24	9	11	13		14	10	10						Adams et al. 2008	Population
IP364	Spain	SPN	M81	E1b1b1b	13	12	17	14	24	9	11	13		14	10	11						Adams et al. 2008	Population
IP448	Spain	SPN	M81	E1b1b1b	13	12	16	14	24	9	11	13		14	10	10						Adams et al. 2008	Population
IP451	Spain	SPN	M81	E1b1b1b	13	12	16	14	24	9	11	13		14	10	10						Adams et al. 2008	Population
IP782	Spain	SPN	M81	E1b1b1b	13	12	16	14	24	9	11	13		14	10	10						Adams et al. 2008	Population
IP828	Spain	SPN	M81	E1b1b1b	13	12	16	14	24	9	11	13		14	10	10						Adams et al. 2008	Population
IP952	Spain	SPN	M81	E1b1b1b	13	12	16	13	24	9	11	13		14	10	10						Adams et al. 2008	Population
IP956	Spain	SPN	M81	E1b1b1b	13	12	16	14	24	9	11	13		14	10	10						Adams et al. 2008	Population
IP958	Spain	SPN	M81	E1b1b1b	13	12	16	14	24	9	11	13		14	10	10						Adams et al. 2008	Population
IP971	Spain	SPN	M81	E1b1b1b	13	12	16	14	24	9	11	13		14	10	10						Adams et al. 2008	Population
IP977	Spain	SPN	M81	E1b1b1b	13	12	16	14	24	9	11	13		14	10	10						Adams et al. 2008	Population
IP980	Spain	SPN	M81	E1b1b1b	13	12	16	14	24	9	11	13		14	10	10						Adams et al. 2008	Population
IP471	Spain	SPN	M81	E1b1b1b	14	12	16	14	24	9	11	13		14	10	10						Adams et al. 2008	Population
IP611	Spain	SPN	M81	E1b1b1b	13	10	16	14	24	9	11	13		14	10	10						Adams et al. 2008	Population
IP644	Spain	SPN	M81	E1b1b1b	13	12	16	14	24	9	11	13		14	10	10						Adams et al. 2008	Population
IP298	Spain	SPN	M81	E1b1b1b	13	12	16	14	24	9	11	13		14	10	10						Adams et al. 2008	Population
IP515	Spain	SPN	M81	E1b1b1b	13	12	16	14	23	9	11	13		14	10	10						Adams et al. 2008	Population
IP516	Spain	SPN	M81	E1b1b1b	13	12	16	14	24	9	11	13		14	10	9						Adams et al. 2008	Population
IP791	Spain	SPN	M81	E1b1b1b	13	12	16	14	24	9	11	13		14	10	10						Adams et al. 2008	Population
IP813	Spain	SPN	M81	E1b1b1b	13	12	16	14	23	10	11	13		14	10	11						Adams et al. 2008	Population
IP852	Spain	SPN	M81	E1b1b1b	13	12	16	14	24	9	11	13		14	10	11						Adams et al. 2008	Population
IP853	Spain	SPN	M81	E1b1b1b	13	12	16	13	24	9	11	13		14	10	10						Adams et al. 2008	Population
ZZZ977	Spain	SPN	M81	E1b1b1b	13		15	14	24	9	11	13			10	10						Ambrosio, Hernández et al. 2010	Haplogroups
ZZZ978	Spain	SPN	M81	E1b1b1b	13		16	14	23	9	11	13			9	10						Ambrosio, Hernández et al. 2010	Haplogroups
ZZZ979	Spain	SPN	M81	E1b1b1b	13		16	14	24	9	11	13			10	10						Ambrosio, Hernández et al. 2010	Haplogroups
ZZZ980	Spain	SPN	M81	E1b1b1b	13		16	14	24	9	11	13			10	10						Ambrosio, Hernández et al. 2010	Haplogroups
ZZZ981	Spain	SPN	M81	E1b1b1b	13		16	14	24	9	11	13			10	11						Ambrosio, Hernández et al. 2010	Haplogroups
ZZZ982	Spain	SPN	M81	E1b1b1b	13		16	14	24	9	11	13			10	10						Ambrosio, Hernández et al. 2010	Haplogroups
ZZZ983	Spain	SPN	M81	E1b1b1b	13		16	14	24	9	11	14			10	10						Ambrosio, Hernández et al. 2010	Haplogroups
ZZZ984	Spain	SPN	M81	E1b1b1b	14		16	14	24	9	11	13			10	11						Ambrosio, Hernández et al. 2010	Haplogroups
ZZZ972	Spain	SPN	M81	E1b1b1b	13		16	14	24	9	11	13			10	10						Ambrosio, Dugoujon et al. 2010	Haplogroups
ZZZ973	Spain	SPN	M81	E1b1b1b	13		16	14	24	9	11	13			10	10						Ambrosio, Dugoujon et al. 2010	Haplogroups
ZZZ974	Spain	SPN	M81	E1b1b1b	13		16	14	24	9	11	13			10	10						Ambrosio, Dugoujon et al. 2010	Haplogroups
ZZZ975	Spain	SPN	M81	E1b1b1b	13		16	14	24	9	11	13			10	10						Ambrosio, Dugoujon et al. 2010	Haplogroups
ZZZ976	Spain	SPN	M81	E1b1b1b	14		16	14	24	9	11	13			10	10						Ambrosio, Dugoujon et al. 2010	Haplogroups
H1	Tunisia	TUN	M81	E1b1b1b	13		15	13	24	9	10	11		14	10	9	20	16	18	21	11	Fadhlaoui et al. 2011	Population
H10	Tunisia	TUN	M81	E1b1b1b	13		17	13	24	10	10	11		14	10	9	20	16	18	21	12	Fadhlaoui et al. 2011	Population
H11	Tunisia	TUN	M81	E1b1b1b	13		16	14	24	9	11	13		14	10	10	20	16	18	21	10	Fadhlaoui et al. 2011	Population
H12	Tunisia	TUN	M81	E1b1b1b	13		16	14	24	9	11	13		14	10	10	20	16	19	21	10	Fadhlaoui et al. 2011	Population
H13	Tunisia	TUN	M81	E1b1b1b	14		17	14	24	9	11	13		14	10	10	20	17	18	22	12	Fadhlaoui et al. 2011	Population
H14	Tunisia	TUN	M81	E1b1b1b	13		16	14	24	9	11	13		14	10	10	20	16	18	21	11	Fadhlaoui et al. 2011	Population
H14	Tunisia	TUN	M81	E1b1b1b	13		16	14	24	9	11	13		14	10	10	20	16	18	21	11	Fadhlaoui et al. 2011	Population
H15	Tunisia	TUN	M81	E1b1b1b	13		16	14	24	10	11	12		14	10	11	20	16	18	21	12	Fadhlaoui et al. 2011	Population
H15	Tunisia	TUN	M81	E1b1b1b	13		16	14	24	10	11	12		14	10	11	20	16	18	21	12	Fadhlaoui et al. 2011	Population
H16	Tunisia	TUN	M81	E1b1b1b	13		14	14	24	9	11	13		14	10	10	20	16	18	21	11	Fadhlaoui et al. 2011	Population
H17	Tunisia	TUN	M81	E1b1b1b	14		17	14	24	9	11	13		14	10	10	20	17	18	21	14	Fadhlaoui et al. 2011	Population
H18	Tunisia	TUN	M81	E1b1b1b	13		16	14	25	10	11	12		14	10	11	20	16	17	21	12	Fadhlaoui et al. 2011	Population
H19	Tunisia	TUN	M81	E1b1b1b	13		16	14	25	10	11	12		14	10	11	20	16	18	21	12	Fadhlaoui et al. 2011	Population
H2	Tunisia	TUN	M81	E1b1b1b	13			13	24	9	10	11		14	10	10	20	16	18	21	10	Fadhlaoui et al. 2011	Population
H20	Tunisia	TUN	M81	E1b1b1b	13		16	14	24	9	11	13		14	10	10	20	16	18	21	12	Fadhlaoui et al. 2011	Population
H21	Tunisia	TUN	M81	E1b1b1b	13		16	14	23	9	11	13		14	10	10	20	16	18	21	11	Fadhlaoui et al. 2011	Population
H22	Tunisia	TUN	M81	E1b1b1b	13		16	14	24	9	11	13		14	10	11	20	16	18	21	11	Fadhlaoui et al. 2011	Population
H23	Tunisia	TUN	M81	E1b1b1b	13		16	14	23	9	11	13		14	10	10	20	16	19	21	11	Fadhlaoui et al. 2011	Population
H24	Tunisia	TUN	M81	E1b1b1b	13		16	13	24	9	11	13		14	10	10	20	16	18	22	12	Fadhlaoui et al. 2011	Population
H24	Tunisia	TUN	M81	E1b1b1b	13		16	13	24	9	11	13		14	10	10	20	16	18	22	12	Fadhlaoui et al. 2011	Population
H25	Tunisia	TUN	M81	E1b1b1b	13		16	13	24	9	11	13		14	10	10	20	16	18	21	12	Fadhlaoui et al. 2011	Population
H26	Tunisia	TUN	M81	E1b1b1b	13		16	13	24	9	11	13		14	10	10	20	16	17	21	12	Fadhlaoui et al. 2011	Population
H26	Tunisia	TUN	M81	E1b1b1b	13		16	13	24	9	11	13		14	10	10	20	16	17	21	12	Fadhlaoui et al. 2011	Population
H27	Tunisia	TUN	M81	E1b1b1b	13		16	13	24	9	11	13		14	10	10	20	16	17	22	12	Fadhlaoui et al. 2011	Population
H27	Tunisia	TUN	M81	E1b1b1b	13		16	13	24	9	11	13		14	10	10	20	16	17	22	12	Fadhlaoui et al. 2011	Population
H27	Tunisia	TUN	M81	E1b1b1b	13		16	13	24	9	11	13		14	10	10	20	16	17	22	12	Fadhlaoui et al. 2011	Population
H27	Tunisia	TUN	M81	E1b1b1b	13		16	13	24	9	11	13		14	10	10	20	16	17	22	12	Fadhlaoui et al. 2011	Population
H27	Tunisia	TUN	M81	E1b1b1b	13		16	13	24	9	11	13		14	10	10	20	16	17	22	12	Fadhlaoui et al. 2011	Population
H28	Tunisia	TUN	M81	E1b1b1b	13		16	14	25	9	11	13		14	10	11	20	16	17	22	12	Fadhlaoui et al. 2011	Population
H29	Tunisia	TUN	M81	E1b1b1b	13		16	14	24	9	11	13		14	10	10	20	16	17	21	12	Fadhlaoui et al. 2011	Population
H29	Tunisia	TUN	M81	E1b1b1b	13		16	14	24	9	11	13		14	10	10	20	16	17	21	12	Fadhlaoui et al. 2011	Population
H3	Tunisia	TUN	M81	E1b1b1b	13		17	13	24	9	10	11		14	10	9	20	16	18	21	11	Fadhlaoui et al. 2011	Population
H30	Tunisia	TUN	M81	E1b1b1b	13		16	14	24	9	11	13		14	10	10	20	16	18	22	12	Fadhlaoui et al. 2011	Population
H30	Tunisia	TUN	M81	E1b1b1b	13		16	14	24	9	11	13		14	10	10	20	16	18	22	12	Fadhlaoui et al. 2011	Population
H30	Tunisia	TUN	M81	E1b1b1b	13		16	14	24	9	11	13		14	10	10	20	16	18	22	12	Fadhlaoui et al. 2011	Population
H30	Tunisia	TUN	M81	E1b1b1b	13		16	14	24	9	11	13		14	10	10	20	16	18	22	12	Fadhlaoui et al. 2011	Population
H30	Tunisia	TUN	M81	E1b1b1b	13		16	14	24	9	11	13		14	10	10	20	16	18	22	12	Fadhlaoui et al. 2011	Population
H30	Tunisia	TUN	M81	E1b1b1b	13		16	14	24	9	11	13		14	10	10	20	16	18	22	12	Fadhlaoui et al. 2011	Population
H30	Tunisia	TUN	M81	E1b1b1b	13		16	14	24	9	11	13		14	10	10	20	16	18	22	12	Fadhlaoui et al. 2011	Population
H30	Tunisia	TUN	M81	E1b1b1b	13		16	14	24	9	11	13		14	10	10	20	16	18	22	12	Fadhlaoui et al. 2011	Population
H30	Tunisia	TUN	M81	E1b1b1b	13		16	14	24	9	11	13		14	10	10	20	16	18	22	12	Fadhlaoui et al. 2011	Population
H30	Tunisia	TUN	M81	E1b1b1b	13		16	14	24	9	11	13		14	10	10	20	16	18	22	12	Fadhlaoui et al. 2011	Population
H30	Tunisia	TUN	M81	E1b1b1b	13		16	14	24	9	11	13		14	10	10	20	16	18	22	12	Fadhlaoui et al. 2011	Population
H30	Tunisia	TUN	M81	E1b1b1b	13		16	14	24	9	11	13		14	10	10	20	16	18	22	12	Fadhlaoui et al. 2011	Population
H31	Tunisia	TUN	M81	E1b1b1b	13		16	14	24	9	11	13		14	10	11	20	16	17	22	12	Fadhlaoui et al. 2011	Population
H31	Tunisia	TUN	M81	E1b1b1b	13		16	14	24	9	11	13		14	10	11	20	16	17	22	12	Fadhlaoui et al. 2011	Population
H32	Tunisia	TUN	M81	E1b1b1b	13		16	13	24	9	11	13		14	10	11	20	16	17	22	12	Fadhlaoui et al. 2011	Population
H32	Tunisia	TUN	M81	E1b1b1b	13		16	13	24	9	11	13		14	10	11	20	16	17	22	12	Fadhlaoui et al. 2011	Population
H33	Tunisia	TUN	M81	E1b1b1b	13		16	13	24	9	11	13		14	10	11	20	16	20	22	12	Fadhlaoui et al. 2011	Population
H34	Tunisia	TUN	M81	E1b1b1b	13		16	14	24	9	11	13		14	10	10	20	16	17	22	12	Fadhlaoui et al. 2011	Population
H35	Tunisia	TUN	M81	E1b1b1b	13		16	14	24	9	11	13		14	10	10	20	17	18	21	12	Fadhlaoui et al. 2011	Population
H36	Tunisia	TUN	M81	E1b1b1b	13		16	14	24	9	11	13		14	10	10	20	16	19	21	12	Fadhlaoui et al. 2011	Population
H37	Tunisia	TUN	M81	E1b1b1b	13		16	13	24	9	11	13		14	10	11	20	16	17	21	12	Fadhlaoui et al. 2011	Population
H38	Tunisia	TUN	M81	E1b1b1b	13		16	14	24	9	11	13		14	10	10	20	15	19	22	11	Fadhlaoui et al. 2011	Population
H39	Tunisia	TUN	M81	E1b1b1b	13		16	14	23	9	11	13		14	10	10	20	16	17	21	12	Fadhlaoui et al. 2011	Population
H4	Tunisia	TUN	M81	E1b1b1b	13		17	13	24	9	10	11		14	10	9	20	16	19	21	10	Fadhlaoui et al. 2011	Population
H4	Tunisia	TUN	M81	E1b1b1b	13		17	13	24	9	10	11		14	10	9	20	16	19	21	10	Fadhlaoui et al. 2011	Population
H40	Tunisia	TUN	M81	E1b1b1b	13		16	15	23	9	11	13		14	10	10	20	16	17	21	12	Fadhlaoui et al. 2011	Population
H41	Tunisia	TUN	M81	E1b1b1b	13		16	14	24	9	11	13		14	10	10	20	16	16	21	12	Fadhlaoui et al. 2011	Population
H42	Tunisia	TUN	M81	E1b1b1b	13		16	14	24	9	11	13		14	10	10	20	16	17	21	12	Fadhlaoui et al. 2011	Population
H42	Tunisia	TUN	M81	E1b1b1b	13		16	14	24	9	11	13		14	10	10	20	16	17	21	12	Fadhlaoui et al. 2011	Population
H42	Tunisia	TUN	M81	E1b1b1b	13		16	14	24	9	11	13		14	10	10	20	16	17	21	12	Fadhlaoui et al. 2011	Population
H42	Tunisia	TUN	M81	E1b1b1b	13		16	14	24	9	11	13		14	10	10	20	16	17	21	12	Fadhlaoui et al. 2011	Population
H43	Tunisia	TUN	M81	E1b1b1b	13		16	14	24	9	11	13		14	10	10	20	15	16	21	12	Fadhlaoui et al. 2011	Population
H44	Tunisia	TUN	M81	E1b1b1b	13		16	13	24	9	11	13		14	10	11	20	15	18	21	12	Fadhlaoui et al. 2011	Population
H45	Tunisia	TUN	M81	E1b1b1b	13		17	15	24	9	11	13		14	10	10	20	16	17	21	11	Fadhlaoui et al. 2011	Population
H46	Tunisia	TUN	M81	E1b1b1b	13		16	13	24	9	11	13		14	10	10	20	15	18	22	12	Fadhlaoui et al. 2011	Population
H47	Tunisia	TUN	M81	E1b1b1b	13		16	14	24	9	11	11		14	10	10	20	15	16	21	11	Fadhlaoui et al. 2011	Population
H48	Tunisia	TUN	M81	E1b1b1b	13		16	14	24	9	11	13		14	10	10	20	15	17	21	12	Fadhlaoui et al. 2011	Population
H48	Tunisia	TUN	M81	E1b1b1b	13		16	14	24	9	11	13		14	10	10	20	15	17	21	12	Fadhlaoui et al. 2011	Population
H49	Tunisia	TUN	M81	E1b1b1b	13		16	14	24	9	11	13		14	10	10	19	15	19	21	12	Fadhlaoui et al. 2011	Population
H5	Tunisia	TUN	M81	E1b1b1b	13		17	13	24	9	10	11		14	10	9	20	16	18	21	11	Fadhlaoui et al. 2011	Population
H50	Tunisia	TUN	M81	E1b1b1b	13		16	14	25	9	11	13		14	10	10	20	14	17	21	12	Fadhlaoui et al. 2011	Population
H51	Tunisia	TUN	M81	E1b1b1b	13		16	14	24	10	11	13		14	10	10	20	16	16	21	12	Fadhlaoui et al. 2011	Population
H52	Tunisia	TUN	M81	E1b1b1b	13		16	13	24	9	11	13		14	10	11	20	16	17	21	13	Fadhlaoui et al. 2011	Population
H53	Tunisia	TUN	M81	E1b1b1b	13		16	14	24	9	11	13		14	10	10	21	15	18	21	12	Fadhlaoui et al. 2011	Population
H53	Tunisia	TUN	M81	E1b1b1b	13		16	14	24	9	11	13		14	10	10	21	15	18	21	12	Fadhlaoui et al. 2011	Population
H53	Tunisia	TUN	M81	E1b1b1b	13		16	14	24	9	11	13		14	10	10	21	15	18	21	12	Fadhlaoui et al. 2011	Population
H53	Tunisia	TUN	M81	E1b1b1b	13		16	14	24	9	11	13		14	10	10	21	15	18	21	12	Fadhlaoui et al. 2011	Population
H54	Tunisia	TUN	M81	E1b1b1b	13		16	14	23	9	11	13		14	10	10	20	16	18	21	12	Fadhlaoui et al. 2011	Population
H54	Tunisia	TUN	M81	E1b1b1b	13		16	14	23	9	11	13		14	10	10	20	16	18	21	12	Fadhlaoui et al. 2011	Population
H55	Tunisia	TUN	M81	E1b1b1b	13		16	14	24	9	11	13		14	10	10	20	15	17	22	12	Fadhlaoui et al. 2011	Population
H55	Tunisia	TUN	M81	E1b1b1b	13		16	14	24	9	11	13		14	10	10	20	15	17	22	12	Fadhlaoui et al. 2011	Population
H56	Tunisia	TUN	M81	E1b1b1b	13		16	14	24	9	11	14		14	10	10	20	15	18	22	12	Fadhlaoui et al. 2011	Population
H57	Tunisia	TUN	M81	E1b1b1b	13		16	14	24	9	11	13		14	10	10	20	15	19	21	12	Fadhlaoui et al. 2011	Population
H58	Tunisia	TUN	M81	E1b1b1b	13		16	14	24	10	11	13		14	10	10	20	15	17	21	12	Fadhlaoui et al. 2011	Population
H58	Tunisia	TUN	M81	E1b1b1b	13		16	14	24	10	11	13		14	10	10	20	15	17	21	12	Fadhlaoui et al. 2011	Population
H59	Tunisia	TUN	M81	E1b1b1b	13		16	14	23	9	11	13		14	10	10	20	15	18	21	12	Fadhlaoui et al. 2011	Population
H6	Tunisia	TUN	M81	E1b1b1b	13		17	14	24	10	11	13		14	10	11	19	15	18	22	12	Fadhlaoui et al. 2011	Population
H60	Tunisia	TUN	M81	E1b1b1b	13		16	13	24	9	11	13		14	10	10	20	15	17	21	12	Fadhlaoui et al. 2011	Population
H61	Tunisia	TUN	M81	E1b1b1b	13		16	14	24	9	11	13		14	10	10	20	15	18	21	12	Fadhlaoui et al. 2011	Population
H61	Tunisia	TUN	M81	E1b1b1b	13		16	14	24	9	11	13		14	10	10	20	15	18	21	12	Fadhlaoui et al. 2011	Population
H62	Tunisia	TUN	M81	E1b1b1b	13		17	14	24	9	11	13		14	10	10	20	15	18	21	12	Fadhlaoui et al. 2011	Population
H63	Tunisia	TUN	M81	E1b1b1b	13		16	14	24	8	11	13		14	10	10	20	15	17	21	12	Fadhlaoui et al. 2011	Population
H64	Tunisia	TUN	M81	E1b1b1b	13		16	15	24	9	11	13		14	10	10	20	16	18	21	12	Fadhlaoui et al. 2011	Population
H65	Tunisia	TUN	M81	E1b1b1b	14		17	14	24	9	11	13		14	10	11	20	16	17	21	11	Fadhlaoui et al. 2011	Population
H66	Tunisia	TUN	M81	E1b1b1b	13		17	14	24	9	11	13		14	10	10	20	16	16	21	12	Fadhlaoui et al. 2011	Population
H67	Tunisia	TUN	M81	E1b1b1b	13		16	14	24	9	11	13		14	10	10	20	16	17	22	12	Fadhlaoui et al. 2011	Population
H68	Tunisia	TUN	M81	E1b1b1b	13		17	14	24	10	11	13		14	10	11	19	16	18	21	12	Fadhlaoui et al. 2011	Population
H69	Tunisia	TUN	M81	E1b1b1b	14		16	14	24	9	11	13		14	10	10	20	15	17	22	12	Fadhlaoui et al. 2011	Population
H7	Tunisia	TUN	M81	E1b1b1b	13		17	13	24	9	10	11		14	10	9	20	16	18	21	11	Fadhlaoui et al. 2011	Population
H7	Tunisia	TUN	M81	E1b1b1b	13		17	13	24	9	10	11		14	10	9	20	16	18	21	11	Fadhlaoui et al. 2011	Population
H70	Tunisia	TUN	M81	E1b1b1b	13		16	13	24	9	11	13		14	10	10	19	17	19	21	12	Fadhlaoui et al. 2011	Population
H71	Tunisia	TUN	M81	E1b1b1b	13		16	14	24	9	11	13		15	10	10	20	15	18	21	12	Fadhlaoui et al. 2011	Population
H72	Tunisia	TUN	M81	E1b1b1b	15		16	14	24	9	11	13		14	10	10	20	16	18	21	11	Fadhlaoui et al. 2011	Population
H73	Tunisia	TUN	M81	E1b1b1b	13		16	13	24	9	11	13		14	10	10	20	15	17	21	12	Fadhlaoui et al. 2011	Population
H74	Tunisia	TUN	M81	E1b1b1b	14		16	10	23	10	17	14		15	9	11	19	15	17	21	10	Fadhlaoui et al. 2011	Population
H75	Tunisia	TUN	M81	E1b1b1b	13		17	14	23	10	11	13		14	10	12	19	15	19	23	11	Fadhlaoui et al. 2011	Population
H76	Tunisia	TUN	M81	E1b1b1b	14		17	12	23	11	11	13		14	10	12	20	15	14	21	13	Fadhlaoui et al. 2011	Population
H77	Tunisia	TUN	M81	E1b1b1b	13		17	14	24	10	11	13		14	10	12	20	14	14	21	13	Fadhlaoui et al. 2011	Population
H8	Tunisia	TUN	M81	E1b1b1b	14		17	12	24	9	10	11		14	10	9	20	16	18	21	12	Fadhlaoui et al. 2011	Population
H8	Tunisia	TUN	M81	E1b1b1b	14		17	12	24	9	10	11		14	10	9	20	16	18	21	12	Fadhlaoui et al. 2011	Population
H9	Tunisia	TUN	M81	E1b1b1b	13		17	13	24	9	10	11		14	10	10	20	15	18	21	10	Fadhlaoui et al. 2011	Population
D16	Tunisia	TUN	M81	E1b1b1b	13	12	16	14	24	9	11	13	11	14	10	10	20	16	17	21	12	El Sibai et al 2009	Population
D26	Tunisia	TUN	M81	E1b1b1b	14	12	16	14	24	9	11	13	11	14	10	10	20	16	17	21	12	El Sibai et al 2009	Population
D46	Tunisia	TUN	M81	E1b1b1b	13	12	16	13	24	9	11	13	11	14	10	10	20	15	17	21	12	El Sibai et al 2009	Population
D69	Tunisia	TUN	M81	E1b1b1b	13	12	16	14	24	10	11	13	11	14	10	11	20		18	21	12	El Sibai et al 2009	Population
D72	Tunisia	TUN	M81	E1b1b1b	14	12	17	14	24	9	11	13	11	14	10	10	20	17	18	21	12	El Sibai et al 2009	Population
DN2	Tunisia	TUN	M81	E1b1b1b	13	12	16	14	24	9	11	13	11	14	10	10	20	15	18	21	12	El Sibai et al 2009	Population
DN23	Tunisia	TUN	M81	E1b1b1b	13	12	16	14	24	9	11	13	11	14	10	10	20	16	19	21	12	El Sibai et al 2009	Population
DN24	Tunisia	TUN	M81	E1b1b1b	13	12	16	14	24	9	11	13		14	10	10	20	16	17	21	12	El Sibai et al 2009	Population
DN25	Tunisia	TUN	M81	E1b1b1b	13	12	16	14	25	10	11	13	11	14	10	11	20	16	17	21	12	El Sibai et al 2009	Population
DN44	Tunisia	TUN	M81	E1b1b1b	13	12	16	14	25	9	11	13	11	14	10	10	21	16	18	21	12	El Sibai et al 2009	Population
DN54	Tunisia	TUN	M81	E1b1b1b	13	12	16	14	24	9	11	13	11	14	10	10	21	15	18	21	12	El Sibai et al 2009	Population
DN8	Tunisia	TUN	M81	E1b1b1b	13	12	17	14	25	9	11	13	11	14	10	10	20	16	18	21	11	El Sibai et al 2009	Population
DN9	Tunisia	TUN	M81	E1b1b1b	14	12	17	14	25	9	11	13	11	14	10	10	20	17	17	21	12	El Sibai et al 2009	Population
T11	Tunisia	TUN	M81	E1b1b1b		12				9		13	11	14								El Sibai et al 2009	Population
T20	Tunisia	TUN	M81	E1b1b1b	14	12	17	13	24	9	11	12	11	14	10	10	20	15	18	21	12	El Sibai et al 2009	Population
T22	Tunisia	TUN	M81	E1b1b1b	13	12	16	14	24	9	11	13	11	14	10	10	19	15	15	21	12	El Sibai et al 2009	Population
T23	Tunisia	TUN	M81	E1b1b1b	13	12	16	14	25	9	11	12	11	14	10	10	20	15	17	22	12	El Sibai et al 2009	Population
T26	Tunisia	TUN	M81	E1b1b1b	14	12		14	24	9		13	11	14				17				El Sibai et al 2009	Population
T27	Tunisia	TUN	M81	E1b1b1b	13	12	16	14	23	9	11	13	11	14	10	10	20	16	17	21	12	El Sibai et al 2009	Population
T28	Tunisia	TUN	M81	E1b1b1b	13	12	16	14	25	10	11	13	11	14	10	11	20	16	18	21	12	El Sibai et al 2009	Population
T32	Tunisia	TUN	M81	E1b1b1b	13	12	16	14	24	9	11	13	11	14	10	10	21	17	17	20	13	El Sibai et al 2009	Population
T39	Tunisia	TUN	M81	E1b1b1b	14	12	17	13	24	9	11	12	11	14	10	10	20	17	19	21	12	El Sibai et al 2009	Population
T43	Tunisia	TUN	M81	E1b1b1b	13	12	16	14	24	9	11	13	11	14	10	10	20	16	17	21	12	El Sibai et al 2009	Population
T46	Tunisia	TUN	M81	E1b1b1b	13	12	16	13	24	9	11	13	11	14	10	10	20	17	18	21	12	El Sibai et al 2009	Population
T76	Tunisia	TUN	M81	E1b1b1b	13	12	16	14	25	9	11	13	11	14	11	10	20	18	17	21	12	El Sibai et al 2009	Population
TN11	Tunisia	TUN	M81	E1b1b1b	13	12	16	13	24	9	11	13	11	14	10	10	20	15	17	21	12	El Sibai et al 2009	Population
TN13	Tunisia	TUN	M81	E1b1b1b	13	12	16	14	24	9	11	13	11	14	10	10	21	15	17	21	12	El Sibai et al 2009	Population
TN16	Tunisia	TUN	M81	E1b1b1b	13	12	15	14	24	9	11	14	11	14	10	10	21	16	16	21	12	El Sibai et al 2009	Population
TN19	Tunisia	TUN	M81	E1b1b1b	13	12	16	13	24	9	11	13	11	14	10	11	20	16	17	21	13	El Sibai et al 2009	Population
TN21	Tunisia	TUN	M81	E1b1b1b	13	12	16	14	25	9	11	13	11	14	10	10	19	17	17	21	12	El Sibai et al 2009	Population
TN24	Tunisia	TUN	M81	E1b1b1b	13	12	16	14	24	9	11	13	11	14	10	9	20	16	18	21	12	El Sibai et al 2009	Population
TN32	Tunisia	TUN	M81	E1b1b1b																		El Sibai et al 2009	Population
TN41	Tunisia	TUN	M81	E1b1b1b	15	12		14	23	9		13	11	14		9						El Sibai et al 2009	Population
TN42	Tunisia	TUN	M81	E1b1b1b	14	12	18	13	24	9	11	13	11	14	10	10	21	16	18	21	13	El Sibai et al 2009	Population
TN46	Tunisia	TUN	M81	E1b1b1b	13	12	16	14	24	9	11	13	11	14	10	10	20	16	19	20	12	El Sibai et al 2009	Population
TN48	Tunisia	TUN	M81	E1b1b1b	13	12		14	24	9		13		14		10						El Sibai et al 2009	Population
TN5	Tunisia	TUN	M81	E1b1b1b	13	12	16	14	24	9	11	13	11	14	10	10	20	16	17	21	12	El Sibai et al 2009	Population
TN6	Tunisia	TUN	M81	E1b1b1b	13	12	16	14	24	9	11	13	11	14	10	10	20	16	17	21	12	El Sibai et al 2009	Population
TN61	Tunisia	TUN	M81	E1b1b1b	13	12	16	14	24	9	11	13	11	15	10	10	20	17	18	21	12	El Sibai et al 2009	Population
TN64	Tunisia	TUN	M81	E1b1b1b	13	12	16	14	24	9	11	13	11	15	10	10	19	15	18	21	12	El Sibai et al 2009	Population
TN67	Tunisia	TUN	M81	E1b1b1b																		El Sibai et al 2009	Population
TN72	Tunisia	TUN	M81	E1b1b1b	13	12	17	13	24	9	11	13	11	14	10	10	20	16	18	21	12	El Sibai et al 2009	Population
827	Turkey	TUR	M81	E1b1b1b	13	12	16	14	24	9	11	13				11						Cinnioglu 2004	Population
10BA27	Armenia	ARM	M123	E1b1b1c	11	12	18	13	24	10	12	13	11	14	10	13	20	15	16	21	11	our lab not published	Population
10BA40	Armenia	ARM	M123	E1b1b1c	13	12	17	13	26	10	11	13	11	14	10	12	20	16	17	21	11	our lab not published	Population
11BA36	Armenia	ARM	M123	E1b1b1c	13	12	18	13	24	10	11	13	11	14	10	13	20	15	16	22	11	our lab not published	Population
15BA32	Armenia	ARM	M123	E1b1b1c	13	12	18	13	23	12	11	13	11	14	10	13	20	16	18	21	11	our lab not published	Population
5BA33	Armenia	ARM	M123	E1b1b1c	13	12	18	13	23	13	11	13	11	14	10	13	20	16	18	21	11	our lab not published	Population
6BA28	Armenia	ARM	M123	E1b1b1c	12	12	17	13	24	10	11	13	11	14	10	13	21	15	16	21	10	our lab not published	Population
7BA28	Armenia	ARM	M123	E1b1b1c	13	12	18	13	24	10	11	13	11	14	10	12	18	15	17	22	11	our lab not published	Population
7BA37	Armenia	ARM	M123	E1b1b1c	13	12	17	13	26	10	12	13	11	14	10	12	20	15	16	21	11	our lab not published	Population
8BA34	Armenia	ARM	M123	E1b1b1c	13	12	18	13	23	11	11	13	11	14	10	13	20	16	18	21	11	our lab not published	Population
9BA34	Armenia	ARM	M123	E1b1b1c	13	12	18	13	23	12	11	13	11	14	10	13	20	16	19	21	11	our lab not published	Population
11AQ71	Bahrain	BAH	M123	E1b1b1c	13	12	19	13	24	10	11	12	11	14	10	12	20	15		21	11	our lab not published	Population
13AQ68	Bahrain	BAH	M123	E1b1b1c	15	12	18	14	24	9	11	13	11	14	10	11	20	15	16	21	12	our lab not published	Population
17AQ68	Bahrain	BAH	M123	E1b1b1c	15	12	18	14	24	9	11	13	11	14	10	11	20	15	16	21	12	our lab not published	Population
17AQ71	Bahrain	BAH	M123	E1b1b1c	15	12	18	14	24	9	11	13	11	14	10	11	20	15	16	21	12	our lab not published	Population
19AQ71	Bahrain	BAH	M123	E1b1b1c	13	12	19	13	24	10	11	12	11	14	10	12	20	15	19	21	11	our lab not published	Population
19AQ75	Bahrain	BAH	M123	E1b1b1c	13	12	19	13	24	10	11	12	11	14	10	12	20	15	19	21	11	our lab not published	Population
3AQ75	Bahrain	BAH	M123	E1b1b1c	15	12	18	14	24	9	11	13	11	14	10	11	20	15	16	21	12	our lab not published	Population
7AQ75	Bahrain	BAH	M123	E1b1b1c	15	12	18	14	24	9	11	13	11	14	10	11	20	15	16	21	12	our lab not published	Population
7AQ79	Bahrain	BAH	M123	E1b1b1c	15	12	17	14	24	10	11	13	11	14	10	13	22	15	16	20	12	our lab not published	Population
467	Balkan	BAL	M123	E1b1b1c	13	12	18	13	24	9	11	14		14	10	13						Bosch et al. 2006	Population
468	Balkan	BAL	M123	E1b1b1c	13	12	18	14	25	10	11	13		14	11	11						Bosch et al. 2006	Population
469	Balkan	BAL	M123	E1b1b1c	13	12	19	14	24	9	11	13		14	10	11						Bosch et al. 2006	Population
10AJ19	Cyprus	CYP	M123	E1b1b1c	13	12		13	23	10	11	13		14	10	12	20	15	19	24	10	our lab not published	Population
14AJ19	Cyprus	CYP	M123	E1b1b1c	15		17	13	26	11	11	14		14	10	11	20	16	15	24	12	our lab not published	Population
15AJ19	Cyprus	CYP	M123	E1b1b1c	13	12	17	13	24	9	11	14		14	10	12	21	14	16	23	12	our lab not published	Population
21AJ21	Cyprus	CYP	M123	E1b1b1c	13	12	17	13	24	9	11	14		14	10	12	21	14	16	23	12	our lab not published	Population
24AJ21	Cyprus	CYP	M123	E1b1b1c	13	12	19	13	23	10	11	13		14	10	12	20	15	19	24	10	our lab not published	Population
25AJ19	Cyprus	CYP	M123	E1b1b1c	13	12	19	13	23	10	10	13		14	10	12	20	15	19	24	10	our lab not published	Population
28AJ21	Cyprus	CYP	M123	E1b1b1c	13	12	19	13	23	10	11	13		14	10	12	20	15	19	24	10	our lab not published	Population
29AJ19	Cyprus	CYP	M123	E1b1b1c	13	12	17	13	24	9	11	14		14	10	12	21	14	16	23	12	our lab not published	Population
3AJ19	Cyprus	CYP	M123	E1b1b1c	13	12	19	13	23	10	11	13		14	10	12	20	15	19	24	10	our lab not published	Population
5AJ21	Cyprus	CYP	M123	E1b1b1c	13	12	19	13	23	10	11	13		14	10	12	20	15	19	24	10	our lab not published	Population
7AJ21	Cyprus	CYP	M123	E1b1b1c	13	12	19	13	23	10	11	13		14	10	12	20	15	19	24	10	our lab not published	Population
11AJ139	Egypt	EGY	M123	E1b1b1c	13	12	17	14	24	10	12	14	11	14	10	12	21	16	13	21	12	El Sibai et al 2009	Population
1AJ61	Egypt	EGY	M123	E1b1b1c	16	12	17	14	24	10	11	13	11	14	10	12	20	15	16	22	12	El Sibai et al 2009	Population
22AJ57	Egypt	EGY	M123	E1b1b1c	13	12	18	14	24	10	11	14	11	14	10	11	21	15	13	21	11	El Sibai et al 2009	Population
4AJ139	Egypt	EGY	M123	E1b1b1c	13	13	18	14	24	10	13	14	11	14	10	12	21	16	13	21	12	El Sibai et al 2009	Population
1AJ129	Egypt	EGY	M123	E1b1b1c	13	12	17	13	24	10	11	13	11	14	10	12	20	15	17	23	11	El Sibai et al 2009	Population
3AJ143	Egypt	EGY	M123	E1b1b1c	13	12	19	13	24	10	11	13	11	14	10	13	22	15	16	21	11	El Sibai et al 2009	Population
7AJ139	Egypt	EGY	M123	E1b1b1c	13	12	19	13	24	10	11	13	11	14	10	12	21	15	17	21	11	El Sibai et al 2009	Population
8AJ139	Egypt	EGY	M123	E1b1b1c	14	12	17	13	24	11	11	13	11	14	10	12	20	15	17	21	11	El Sibai et al 2009	Population
9AJ136	Egypt	EGY	M123	E1b1b1c																		El Sibai et al 2009	Population
1AM155	Iran	IRN	M123	E1b1b1c	13	12	18	14	24	10	11	13	11	14	10	11	20	15	19	22	11	Haber M et al 2010	Population
6AQ69	Iran	IRN	M123	E1b1b1c	13	12	18	13	24	9	11	14	11	14	10	12	20	15	16	22	12	Haber M et al 2010	Population
7AM146	Iran	IRN	M123	E1b1b1c	13	12	18	13	24	11	11	13	11	14	10	12	20	14	17	23	11	Haber M et al 2010	Population
4AQ74	Iran	IRN	M123	E1b1b1c	13	12	18	13	23	10	11	15	11	14	10	11	20	15	15	21	12	Haber M et al 2010	Population
14AQ70	Iran	IRN	M123	E1b1b1c	14	12	18	13	24	11	11	15	11	14	10	13	21	15	17	23	11	Haber M et al 2010	Population
5AQ73	Iran	IRN	M123	E1b1b1c	13	12	19	13	25	10	11	13	11	14	10	12	21	15	17	21	10	Haber M et al 2010	Population
5AQ74	Iran	IRN	M123	E1b1b1c	13	12	19	13	25	10	11	13	11	14	10	12	20	15	19	24	11	Haber M et al 2010	Population
8AM155	Iran	IRN	M123	E1b1b1c	13	12	18	14	24	10	11	14	11	14	10	11	20	15	19	22	11	Haber M et al 2010	Population
R100	Italy	ITL	M123	E1b1b1c	13		17	13	25	10	11	12		14	10	12						Ferri et al. 2008	Population
R71	Italy	ITL	M123	E1b1b1c	13		19	14	24	10	11	13		14	10	12						Ferri et al. 2008	Population
R74	Italy	ITL	M123	E1b1b1c	13		17	13	24	9	11	14		14	10	12						Ferri et al. 2008	Population
R77	Italy	ITL	M123	E1b1b1c	13		17	12	24	10	11	13		14	10	12						Ferri et al. 2008	Population
11AM61	Jordan	JOR	M123	E1b1b1c	15	12	17	14	25	10	11	13	11	14	10	12	19	15	15	24	12	el Sibai et al 2009	Population
11AM64	Jordan	JOR	M123	E1b1b1c	15	12	17	13	24	11	11	13	11	14	10	12	20	15	15	20	12	el Sibai et al 2009	Population
11AM71	Jordan	JOR	M123	E1b1b1c	13	12	15	15	24	10	11	14	11	14	10	12	21	15	16	21	12	el Sibai et al 2009	Population
12AJ163	Jordan	JOR	M123	E1b1b1c	15	12	17	14	25	10	11	13	11	14	10	12	19	15	15	24	12	el Sibai et al 2009	Population
15AM63	Jordan	JOR	M123	E1b1b1c	15	12	17	13	24	11	11	13	11	14	10	12	20	15	15	20	12	el Sibai et al 2009	Population
16AM62	Jordan	JOR	M123	E1b1b1c	15	12	17	14	25	10	11	13	11	14	10	12	19	15	15	24	12	el Sibai et al 2009	Population
16AM65	Jordan	JOR	M123	E1b1b1c	14	12	18	14	24	10	11	14	11	14	10	13	20	15	16	21	12	el Sibai et al 2009	Population
16AM71	Jordan	JOR	M123	E1b1b1c	15	12	17	13	23	11	11	13	11	14	10	11	20	15	15	20	12	el Sibai et al 2009	Population
1AM73	Jordan	JOR	M123	E1b1b1c	13	12	16	14	25	10	11	14	11	14	10	13	21	15	18	21	12	el Sibai et al 2009	Population
11AM73	Jordan	JOR	M123	E1b1b1c	13	12	18	13	25	10	11	13	11	14	10	13	20	15	19	21	11	el Sibai et al 2009	Population
13AM64	Jordan	JOR	M123	E1b1b1c	13	13	18	13	24	10	11	13	11	14	10	12	20	15	18	22	11	el Sibai et al 2009	Population
14AM73	Jordan	JOR	M123	E1b1b1c	13	12	18	13	25	10	11	13	11	14	10	13	20	15	17	21	11	el Sibai et al 2009	Population
16AM63	Jordan	JOR	M123	E1b1b1c	13	12	17	13	24	10	11	15	11	14	10	12	20	15	15	24	12	el Sibai et al 2009	Population
1AM63	Jordan	JOR	M123	E1b1b1c	13	12	17	13	24	10	12	15	11	14	10	11	20	15	16	24	11	el Sibai et al 2009	Population
2AM76	Jordan	JOR	M123	E1b1b1c	13	12	18	12	25	10	11	13	11	14	10	13	20	15	18	21	9	el Sibai et al 2009	Population
3AM71	Jordan	JOR	M123	E1b1b1c	13	12	18	13	25	10	11	13	11	14	10	14	20	15	18	21	11	el Sibai et al 2009	Population
4AM77	Jordan	JOR	M123	E1b1b1c	13	12	17	13	24	10	12	15	11	14	10	11	20	15	16	24	11	el Sibai et al 2009	Population
5AM58	Jordan	JOR	M123	E1b1b1c	13	12	17	13	24	10	11	15	11	14	10	12	20	15	15	24	12	el Sibai et al 2009	Population
7AM61	Jordan	JOR	M123	E1b1b1c		12	18	13	25	10	11	13	11	15	10	11	21	15	16	22	12	el Sibai et al 2009	Population
7AM68	Jordan	JOR	M123	E1b1b1c	13	12	17	13	24	10	12	15	11	14	10	11	20	15	16	24	11	el Sibai et al 2009	Population
8AM58	Jordan	JOR	M123	E1b1b1c	13	12	18	11	25	10	11	12	11	14	10	12	20	15	18	23	11	el Sibai et al 2009	Population
9AM76	Jordan	JOR	M123	E1b1b1c	14	12	17	13	24	10	11	14	11	14	10	11	20	16	16	21	12	el Sibai et al 2009	Population
11 AQ45	Kuwait	KWT	M123	E1b1b1c	15	12	18	14	24	9	11	13	11	14	10	11	20	15	15	22	12	el Sibai et al 2009	Population
15 AQ37	Kuwait	KWT	M123	E1b1b1c	14	13	17	14	24	9	11	13	11	14	10	12	20	15	15	22	12	el Sibai et al 2009	Population
16 AQ37	Kuwait	KWT	M123	E1b1b1c	13	12	18	13	24	10	11	13	11	14	10	11	19	15	19	23	11	el Sibai et al 2009	Population
AZM1	Kuwait	KWT	M123	E1b1b1c	15		18		24	10	11	13		14	10	12	20	16	18	21	11	Mohamad 2009	Population
AZM2	Kuwait	KWT	M123	E1b1b1c	14		18		24	10	11	13		14	10	12	20	16	19	21	10	Mohamad 2009	Population
AZM3	Kuwait	KWT	M123	E1b1b1c	14		18		24	10	11	13		14	10	12	20	17	18	21	11	Mohamad 2009	Population
AZM4	Kuwait	KWT	M123	E1b1b1c	14		17		23	11	11	12		14	10	12	19	14	18	21	11	Mohamad 2009	Population
AZM5	Kuwait	KWT	M123	E1b1b1c	14		18		24	10	11	13		14	12	12	20	16	18	21	11	Mohamad 2009	Population
AZM6	Kuwait	KWT	M123	E1b1b1c	14		18		24	10	11	13		14	10	12	20	16	18	21	11	Mohamad 2009	Population
AZM7	Kuwait	KWT	M123	E1b1b1c	14		18		24	10	11	13		14	10	12	20	15	18	22	11	Mohamad 2009	Population
AZM8	Kuwait	KWT	M123	E1b1b1c	14		18		24	10	11	13		14	10	12	20	16	19	21	10	Mohamad 2009	Population
AZM9	Kuwait	KWT	M123	E1b1b1c	15		17		24	10	11	13		14	10	12	20	16	18	21	11	Mohamad 2009	Population
10BA7	Lebanon	LEB	M123	E1b1b1c																		zalloua et al. 2008	Population
11BA7	Lebanon	LEB	M123	E1b1b1c																		zalloua et al. 2008	Population
13AS14	Lebanon	LEB	M123	E1b1b1c	12	12	18	13	25	10	11	13	11	14	11	12	20	15	19	23	11	zalloua et al. 2008	Population
16AQ129	Lebanon	LEB	M123	E1b1b1c	13	12	18	13	24	10	11	14	11	14	10	14	20	15	16	22	12	zalloua et al. 2008	Population
16AQ138	Lebanon	LEB	M123	E1b1b1c	13		19	13	25	10	11	14		14	10	13	20	15	16	22	12	zalloua et al. 2008	Population
18AQ119	Lebanon	LEB	M123	E1b1b1c	13	12	19	13	25	10	11	13	11	14	10	12	21	15	19	21	11	zalloua et al. 2008	Population
1AQ129	Lebanon	LEB	M123	E1b1b1c	13	12	18	13	24	10	11	13	11	14			20	15	18		11	zalloua et al. 2008	Population
1AQ138	Lebanon	LEB	M123	E1b1b1c	13	12	19	13	25	10	11	13	11	14	10	12	21	15	20	21	11	zalloua et al. 2008	Population
26AR19	Lebanon	LEB	M123	E1b1b1c	13		17	13	24	10	11	13		14	10	11	20	15	18	22	11	zalloua et al. 2008	Population
29AR21	Lebanon	LEB	M123	E1b1b1c	13		19	13	25	10	11	13		14	10	14	21	15	19	21	11	zalloua et al. 2008	Population
35BA2	Lebanon	LEB	M123	E1b1b1c																		zalloua et al. 2008	Population
5AR33	Lebanon	LEB	M123	E1b1b1c	13	12	18	13	24	10	11	14	11	14	10	12	20	15	18	22	11	zalloua et al. 2008	Population
6AQ130	Lebanon	LEB	M123	E1b1b1c	13	12	18	13	24	10	12	14	11	14	10	13	20	15	17	23	11	zalloua et al. 2008	Population
6AS15	Lebanon	LEB	M123	E1b1b1c		12		13		10		13	11	15					18	22		zalloua et al. 2008	Population
7AQ126	Lebanon	LEB	M123	E1b1b1c	14	12	18	12	23	10	11	13	11	14	10	12	20	15	18	21	9	zalloua et al. 2008	Population
10D157	Palestine	PAL	M123	E1b1b1c	11	12	18	13	24	10	11	13		14	10	12						el Sibai et al 2009	Population
14AL171	Palestine	PAL	M123	E1b1b1c	13	11	17	13	23	10	11	13		14	10	11	20	14	15	22	11	el Sibai et al 2009	Population
14AL172	Palestine	PAL	M123	E1b1b1c	14	11	17	14	24	10	11	13		14	10	12	20	16	16	20	13	el Sibai et al 2009	Population
15AL120	Palestine	PAL	M123	E1b1b1c	14	11	17	13	25	10	11	14		14	10	11	20	15	16	22	11	el Sibai et al 2009	Population
15AL26	Palestine	PAL	M123	E1b1b1c	13		18	13	24	10	11	13		14	10	11	20	15	17	22	11	el Sibai et al 2009	Population
15AL30	Palestine	PAL	M123	E1b1b1c	14		17	13	23	10	11	13		14	10	11	20	15	18	23	11	el Sibai et al 2009	Population
16AL29	Palestine	PAL	M123	E1b1b1c	13		20	12	24	10	11	12		14	10	12	20	16	17	21	11	el Sibai et al 2009	Population
18AL29	Palestine	PAL	M123	E1b1b1c	14		16	13	23	11	11	12		14	10	11	20	14	18	21	11	el Sibai et al 2009	Population
1AL117	Palestine	PAL	M123	E1b1b1c	13	11	18	13	23	10	11	13		14	10	13	20	16	18	23	11	el Sibai et al 2009	Population
1D157	Palestine	PAL	M123	E1b1b1c	11	12	18	13	24	10	11	13		14	10	12						el Sibai et al 2009	Population
22AL27	Palestine	PAL	M123	E1b1b1c	15		17	13	22	10	11	14		16	10	13	21	16	16	21	12	el Sibai et al 2009	Population
IP143	Portugal	POR	M123	E1b1b1c	13	12	19	13	24	10	11	13		14	10	14						Adams et al. 2008	Population
IP184	Portugal	POR	M123	E1b1b1c	13	12	17	13	24	11	11	13		14	10	13						Adams et al. 2008	Population
12AQ131	SE Turkey	SET	M123	E1b1b1c	13	12	18	13	24	10	11	13	11	14	10	13	21	15	18	20	12	our lab not published	Population
8AQ137	SE Turkey	SET	M123	E1b1b1c	13	12	18	13	24	10	12	13	11	14	10	12	20	15	16	22	12	our lab not published	Population
IP548	Spain	SPN	M123	E1b1b1c	15	12	18	13	23	10	11	14		14	11	12						Adams et al. 2008	Population
IP231	Spain	SPN	M123	E1b1b1c	13	12	17	13	24	10	11	14		14	11	12						Adams et al. 2008	Population
IP330	Spain	SPN	M123	E1b1b1c	13	12	16	13	24	9	11	13		14	10	10						Adams et al. 2008	Population
IP1030	Spain	SPN	M123	E1b1b1c	13	12	17	13	25	10	11	14		14	10	12						Adams et al. 2008	Population
IP1050	Spain	SPN	M123	E1b1b1c	13	12	17	13	25	10	11	14		14	10	13						Adams et al. 2008	Population
IP1152	Spain	SPN	M123	E1b1b1c	13	12	18	13	24	10	11	13		13	10	12						Adams et al. 2008	Population
IP1162	Spain	SPN	M123	E1b1b1c	13	12	18	13	24	10	11	13		13	10	12						Adams et al. 2008	Population
IP373	Spain	SPN	M123	E1b1b1c	13	12	18	12	24	10	11	13		14	10	12						Adams et al. 2008	Population
IP619	Spain	SPN	M123	E1b1b1c	13	12	18	14	23	10	11	13		14	10	12						Adams et al. 2008	Population
ZZZ987	Spain	SPN	M123	E1b1b1c	13		17	13	23	9	11	14			10	13						Ambrosio, Hernández et al. 2010	Haplogroups
ZZZ988	Spain	SPN	M123	E1b1b1c	13		19	13	24	10	11	13			10	12						Ambrosio, Hernández et al. 2010	Haplogroups
ZZZ989	Spain	SPN	M123	E1b1b1c	14		18	14	23	10	11	13			10	13						Ambrosio, Hernández et al. 2010	Haplogroups
ZZZ990	Spain	SPN	M123	E1b1b1c	15		17	14	24	11	11	13			10	11						Ambrosio, Hernández et al. 2010	Haplogroups
ZZZ985	Spain	SPN	M123	E1b1b1c	13		17	13	24	11	11	13			10	13						Ambrosio, Dugoujon et al. 2010	Haplogroups
ZZZ986	Spain	SPN	M123	E1b1b1c	13			13	24	10	11	13			10	12						Ambrosio, Dugoujon et al. 2010	Haplogroups
13AH316	Syria	SYR	M123	E1b1b1c	15	12	17	13	25	10	11	12	11	14	10	12	20	15	15	21	12	zalloua et al. 2008	Population
7AJ120	Syria	SYR	M123	E1b1b1c	13	12	16	13	25	10	10	14	11	14		12			17			zalloua et al. 2008	Population
9BA10	Syria	SYR	M123	E1b1b1c	13	12	17	13	24	10	12	13	11	14		13			17			zalloua et al. 2008	Population
12S85	Syria	SYR	M123	E1b1b1c	13	12	18	14	24	10	11	13	11	14		14			19			zalloua et al. 2008	Population
9S85	Syria	SYR	M123	E1b1b1c	13	12	17	13	25	10	10	14	11	14		12			17			zalloua et al. 2008	Population
12B45	Syria	SYR	M123	E1b1b1c	13	12	19	13	24	10	11	13		14		13			18			zalloua et al. 2008	Population
14B45	Syria	SYR	M123	E1b1b1c	13	12	17	13	25	10	11	14	11	14		12			16			zalloua et al. 2008	Population
9AH252	Syria	SYR	M123	E1b1b1c	13	12	18	13	23	11	11	13	11	14	10	12	19	15	17	21	11	zalloua et al. 2008	Population
13 AQ37	Syria	SYR	M123	E1b1b1c	14	12	19	12	22	10	11	13	11	14	10	11	20	16	18	24	11	zalloua et al. 2008	Population
8AH316	Syria	SYR	M123	E1b1b1c	14	12	18	14	24	10	11	13	11	14	8	13	20	15	18	22	11	zalloua et al. 2008	Population
H81	Tunisia	TUN	M123	E1b1b1c	13		16	14	24	9	11	13		14	10	8	20	16	17	21	12	Fadhlaoui et al. 2011	Population
838	Turkey	TUR	M123	E1b1b1c	13	12	20	13	24	10	11	13				13						Cinnioglu 2004	Population
839	Turkey	TUR	M123	E1b1b1c	15	12	17	13	23	10	11	13				11						Cinnioglu 2004	Population
835	Turkey	TUR	M123	E1b1b1c	13	12	18	14	23	9	11	14				13						Cinnioglu 2004	Population
836	Turkey	TUR	M123	E1b1b1c	13	12	18	14	23	9	11	14				13						Cinnioglu 2004	Population
840	Turkey	TUR	M123	E1b1b1c	13	12	17	14	24	9	11	14				11						Cinnioglu 2004	Population
841	Turkey	TUR	M123	E1b1b1c	13	12	19	13	24	10	11	13				11						Cinnioglu 2004	Population
842	Turkey	TUR	M123	E1b1b1c	13	12	18	13	26	9	11	13				11						Cinnioglu 2004	Population
833	Turkey	TUR	M123	E1b1b1c	13	12	18	12	22	10	11	13				12						Cinnioglu 2004	Population
843	Turkey	TUR	M123	E1b1b1c	13	11	15	13	24	10	11	13				13						Cinnioglu 2004	Population
844	Turkey	TUR	M123	E1b1b1c	13	12	19	13	23	10	12	13				11						Cinnioglu 2004	Population
845	Turkey	TUR	M123	E1b1b1c	13	12	18	13	24	10	11	13				13						Cinnioglu 2004	Population
846	Turkey	TUR	M123	E1b1b1c	13	12	18	13	24	10	11	13				13						Cinnioglu 2004	Population
831	Turkey	TUR	M123	E1b1b1c	13	12	18	12	22	10	11	13				12						Cinnioglu 2004	Population
832	Turkey	TUR	M123	E1b1b1c	13	12	18	12	22	10	11	13				12						Cinnioglu 2004	Population
847	Turkey	TUR	M123	E1b1b1c	13	12	18	12	22	10	11	14				12						Cinnioglu 2004	Population
848	Turkey	TUR	M123	E1b1b1c	13	12	17	12	23	10	12	13				12						Cinnioglu 2004	Population
849	Turkey	TUR	M123	E1b1b1c	13	12	18	13	24	10	11	13				12						Cinnioglu 2004	Population
850	Turkey	TUR	M123	E1b1b1c	15	12	19	14	23	9	11	14				12						Cinnioglu 2004	Population
851	Turkey	TUR	M123	E1b1b1c	13	12	18	12	21	10	11	13				12						Cinnioglu 2004	Population
852	Turkey	TUR	M123	E1b1b1c	13	12	19	12	23	8	11	13				10						Cinnioglu 2004	Population
853	Turkey	TUR	M123	E1b1b1c	13	12	16	12	25	10	11	13				13						Cinnioglu 2004	Population
854	Turkey	TUR	M123	E1b1b1c	13	12	18	13	25	9	11	13				12						Cinnioglu 2004	Population
855	Turkey	TUR	M123	E1b1b1c	14	12	17	13	24	10	11	13				11						Cinnioglu 2004	Population
856	Turkey	TUR	M123	E1b1b1c	14	12	17	14	24	9	11	14				11						Cinnioglu 2004	Population
857	Turkey	TUR	M123	E1b1b1c	13	12	17	14	21	9	11	14				12						Cinnioglu 2004	Population
834	Turkey	TUR	M123	E1b1b1c	13	12	18	12	22	10	11	13				12						Cinnioglu 2004	Population
837	Turkey	TUR	M123	E1b1b1c	13	12	18	14	23	9	11	14				13						Cinnioglu 2004	Population
858	Turkey	TUR	M123	E1b1b1c	13	12	18	12	22	10	11	13				11						Cinnioglu 2004	Population
859	Turkey	TUR	M123	E1b1b1c	13	12	18	12	24	10	11	13				12						Cinnioglu 2004	Population
20BA42	Armenia	ARM	M89	F	14	12	15	13	22	10	11	12	11	15	10	12	20	15	15	23	12	our lab not published	Population
11R180	Iraq	IRQ	M89	F																		our lab not published	Population
17R40	Iraq	IRQ	M89	F																		our lab not published	Population
5R104	Iraq	IRQ	M89	F																		our lab not published	Population
13AJ137	Iraq	IRQ	M89	F																		our lab not published	Population
9Z231	Iraq	IRQ	M89	F																		our lab not published	Population
12AQ118	Lebanon	LEB	M89	F	15	12	16	13	23	10	11	13	11	14	10	11	19	15	16	21	12	zalloua et al. 2008	Population
1AQ143	Lebanon	LEB	M89	F	16	12	16	14	22	11	11	13	11	15	11	12	18	16	18	24	13	zalloua et al. 2008	Population
1AR23	Lebanon	LEB	M89	F	16	12	16	14	22	11	11	13	11	15	11	12	18	15	17	24	12	zalloua et al. 2008	Population
1H34D	Malta	MLT	M89	F	13	13	16	14	23	10		14		14		10						Zalloua et al. 2008	Population
1H3A	Malta	MLT	M89	F	13	12	17	12	22	10		14		15		11						Zalloua et al. 2008	Population
2D175 B	Malta	MLT	M89	F	13	15	17	13	23	10		12		15		11						Zalloua et al. 2008	Population
2H15B	Malta	MLT	M89	F	13	12	16	12	22	10		14		16		10						Zalloua et al. 2008	Population
3D183 A	Malta	MLT	M89	F	13	12	18	12	21	10		14		16		12						Zalloua et al. 2008	Population
3H25A	Malta	MLT	M89	F	13	12	16	14	23	10		14		14		10						Zalloua et al. 2008	Population
3H29D	Malta	MLT	M89	F	14	13	17	13	25	10		13		15		11						Zalloua et al. 2008	Population
5H20B	Malta	MLT	M89	F	13	12	18	12	21	10		14		15		12						Zalloua et al. 2008	Population
6H25D	Malta	MLT	M89	F	13	12	17	12	22	10		14		15		11						Zalloua et al. 2008	Population
10AL119	Palestine	PAL	M89	F																		el Sibai et al 2009	Population
10AL180	Palestine	PAL	M89	F	14		15	12	23	10	11	12		16	9	12	18	15	15	20	11	el Sibai et al 2009	Population
12AL120	Palestine	PAL	M89	F	11		17	13	25	10	12	13		14	11	11	21	16	13	21	11	el Sibai et al 2009	Population
13AL171	Palestine	PAL	M89	F																		el Sibai et al 2009	Population
13AL180	Palestine	PAL	M89	F	16		19	13	23	10	11	13		15	10	13	21	13	18	24	11	el Sibai et al 2009	Population
19AL117	Palestine	PAL	M89	F	14	11	16	13	23	11	11	12		14	10	11	21	14	18	21	11	el Sibai et al 2009	Population
19AL172	Palestine	PAL	M89	F																		el Sibai et al 2009	Population
1AL171	Palestine	PAL	M89	F																		el Sibai et al 2009	Population
1AL177	Palestine	PAL	M89	F																		el Sibai et al 2009	Population
21AJ152	Palestine	PAL	M89	F	16		17	13	24	11	11	13		14	11	11	20	17	15	24	12	el Sibai et al 2009	Population
26AL180	Palestine	PAL	M89	F	14		16	14	19	11	13	13		14	10	13	19	15	17	24	11	el Sibai et al 2009	Population
IP339	Spain	SPN	M89	F	14	13	16	14	23	10	11	12		14	10	11						Adams et al. 2008	Population
H106	Tunisia	TUN	M89	F	16		17	13	24	10	11	13		14	11	10	20	15	15	24	13	Fadhlaoui et al. 2011	Population
H107	Tunisia	TUN	M89	F	14		17	12	23	11	11	12		14	10	11	21	14	18.2	21	11	Fadhlaoui et al. 2011	Population
H108	Tunisia	TUN	M89	F	14		17	14	23	9	11	13		14	10	10	20	17	18	21	12	Fadhlaoui et al. 2011	Population
H109	Tunisia	TUN	M89	F	13		16	13	24	10	11	13		14	10	10	20	15	17	21	12	Fadhlaoui et al. 2011	Population
H110	Tunisia	TUN	M89	F	15		17	14	22	10	11	13		14	10	11	20	14	18	20	14	Fadhlaoui et al. 2011	Population
H111	Tunisia	TUN	M89	F	15		17	12	23	10	11	12		14	10	10	20	15	19.2	20	11	Fadhlaoui et al. 2011	Population
ZZZ111	Albania	ALB	M201	G	15		16	12	22	10	11	14		16	11	12						Ferri et al. 2010	Population
ZZZ112	Albania	ALB	M201	G	15		17	12	22	10	11	14		16	10	11						Ferri et al. 2010	Population
ZZZ113	Albania	ALB	M201	G	15		17	14	21	10	11	14		16	10	13						Ferri et al. 2010	Population
ZZZ114	Albania	ALB	M201	G	15		16	14	21	10	11	14		16	10	11						Ferri et al. 2010	Population
ZZZ115	Albania	ALB	M201	G	15		16	14	21	10	11	14		16	10	11						Ferri et al. 2010	Population
ZZZ116	Albania	ALB	M201	G	16		16	12	21	12	11	14		16	10	11						Ferri et al. 2010	Population
10BA30	Armenia	ARM	M201	G	15	12	16	12	22	10	11	14	11	16	10	12	20	15	18	21	12	our lab not published	Population
10BA34	Armenia	ARM	M201	G	15	13	17	12	21	10	11	13	11	16	10	12	21	15	17	21	11	our lab not published	Population
10BA37	Armenia	ARM	M201	G	15	12	18	12	22	10	11	13	11	16	10	11	21	16	18	22	11	our lab not published	Population
11BA40	Armenia	ARM	M201	G		12	16	14	22	10	11	14	11	15	10	12	21	15	17	21	12	our lab not published	Population
11BA43	Armenia	ARM	M201	G	15	12	17	12	21	10	11	15	11	16	10	11	23	15	16	22	11	our lab not published	Population
12BA33	Armenia	ARM	M201	G	15	12	17	12	24	10	11	14	11	16	10	11	20	16	17	21	12	our lab not published	Population
13BA36	Armenia	ARM	M201	G		12	17	12	22	10	11	14	11	15	11	12	21	15	18	21	12	our lab not published	Population
13BA40	Armenia	ARM	M201	G		12	16	14	22	10	11	14	11	15	10	13	21	15	17	21	12	our lab not published	Population
13BA41	Armenia	ARM	M201	G	16	12	16	12	21	10	11	14	11	16	10	11	22	14	16	21	11	our lab not published	Population
14BA27	Armenia	ARM	M201	G	18	12	17	12	22	10	10	12	11	15	10	13	21	15	17	21	12	our lab not published	Population
14BA43	Armenia	ARM	M201	G	15	13	17	12	21	10	11	14	11	16	10	11	23	16	16	21	10	our lab not published	Population
14BA44	Armenia	ARM	M201	G	15	12	17	12	22	10	11	13	11	16	10	11	21	16	18	22	12	our lab not published	Population
15BA33	Armenia	ARM	M201	G	15	12	16	12	24	11	11	14	11	16	10	11	20	16	17	21	12	our lab not published	Population
16BA28	Armenia	ARM	M201	G		12	17	13	23	10	11	14	11	16	11	11	21	15	19	20	12	our lab not published	Population
17BA30	Armenia	ARM	M201	G	15	12	17	11	24	9	11	13	11	15	11	11	21	15	16	21	10	our lab not published	Population
18BA29	Armenia	ARM	M201	G	17	12	16	13	22	10	11	13	11	16	10	11	20	15	17	21	11	our lab not published	Population
18BA31	Armenia	ARM	M201	G	15	13	17	12	21	10	11	12	11	16	10	11	21	15	18	22	11	our lab not published	Population
18BA43	Armenia	ARM	M201	G	16	12	16	12	21	10	12	15	11	15	10	12	23	15	16	21	12	our lab not published	Population
19BA28	Armenia	ARM	M201	G	15	12	16	12	23	10	11	14	11	16	9	14	19	16	16	21	12	our lab not published	Population
19BA32	Armenia	ARM	M201	G		12	18	13	25	10	11	14	11	16	10	13	19	16	19	22	12	our lab not published	Population
19BA41	Armenia	ARM	M201	G	15	12	17	12	21	10	11	15	11	16	10	11	23	15	16	22	11	our lab not published	Population
1BA40	Armenia	ARM	M201	G	16	12	17	13	22	10	11	14	11	16	10	13	21	15	16	22	12	our lab not published	Population
1BA41	Armenia	ARM	M201	G	15	13	17	12	21	10	11	14	11	16	10	11	23	16	16	21	10	our lab not published	Population
20BA32	Armenia	ARM	M201	G		12	19	13	25	10	11	14	11	16	10	13	19	16	19	22	12	our lab not published	Population
20BA41	Armenia	ARM	M201	G	16	12	17	13	23	10	11	13	11	16	10	11	21	15	18	21	12	our lab not published	Population
21BA29	Armenia	ARM	M201	G	15	12	17	12	21	11	11	14	11	15	10	13	24	15	17	23	11	our lab not published	Population
21BA31	Armenia	ARM	M201	G	15	12	16	15	22	10	11	14	11	15	10	13	21	15	17	21	12	our lab not published	Population
21BA41	Armenia	ARM	M201	G	15	12	16	12	21	10	11	15	11	15	10	12	23	17	16	21	11	our lab not published	Population
21BA43	Armenia	ARM	M201	G		12	17	12	22	10	11	13	11	16	10	11	20	15	17	21	13	our lab not published	Population
22BA28	Armenia	ARM	M201	G	15	13	18	12	20	10	11	14	11	16	8	12	22	15	14	21	13	our lab not published	Population
22BA41	Armenia	ARM	M201	G	16	12	16	12	21	10	12	15	11	15	10	12	23	15	16	21	12	our lab not published	Population
22BA43	Armenia	ARM	M201	G	15	12	17	12	21	10	11	15	11	16	10	11	23	15	16	22	11	our lab not published	Population
23BA39	Armenia	ARM	M201	G	15	12	17	12	21	10	11	15	11	16	10	12	23	15	16	21	11	our lab not published	Population
24BA31	Armenia	ARM	M201	G	17	12	17	12	21	10	11	14	11	16	10	11	22	15	16	22	11	our lab not published	Population
24BA36	Armenia	ARM	M201	G	15	12	17	12	22	10	11	14	11	16	10	13	21	15	19	18	10	our lab not published	Population
2BA44	Armenia	ARM	M201	G	16	12	17	12	21	11	11	14	11	16	11	13	21	15	15	22	11	our lab not published	Population
3BA27	Armenia	ARM	M201	G	17	12	17	14	23	10	11	13	11	16	10	13	20	15	15	26	11	our lab not published	Population
3BA29	Armenia	ARM	M201	G	15	12	16	12	22	11	11	14	11	16	9	12	21	16	19	20	11	our lab not published	Population
4BA32	Armenia	ARM	M201	G	17	12	17	12	21	10	11	14	11	16	10	11	22	15	16	22	11	our lab not published	Population
4BA42	Armenia	ARM	M201	G	16	12	16	12	21	11	12	15	11	15	10	12	23	15	16	21	13	our lab not published	Population
5BA36	Armenia	ARM	M201	G		12	18	12	22	10	11	14	11	15	11	12	21	15	18	21	12	our lab not published	Population
5BA38	Armenia	ARM	M201	G	15	12	19	12	22	10	10	14	11	16	10	11	21	15	17	21	11	our lab not published	Population
7BA31	Armenia	ARM	M201	G	17	12	17	12	21	10	11	14	11	16	10	11	22	15	16	22	11	our lab not published	Population
7BA41	Armenia	ARM	M201	G	15	13	17	12	21	10	11	14	11	16	10	11	23	16	16	21	10	our lab not published	Population
8BA42	Armenia	ARM	M201	G	15	12	17	12	22	10	11	13	11	16	10	11	20	16	18	21	12	our lab not published	Population
8BA43	Armenia	ARM	M201	G	16	12	17	13	23	10	11	13	11	16	10	11	21	15	18	21	12	our lab not published	Population
11AQ75	Bahrain	BAH	M201	G	16	12	17	12	22	10	10	12	11	16	10	12	21	15	18	20	11	our lab not published	Population
15AQ63	Bahrain	BAH	M201	G	15	12	16	14	22	11	11	15	11	16	10	13	21	15	19	21	13	our lab not published	Population
1356	Balkan	BAL	M201	G	14	12	18	12	23	10	11	13		16	10	11						Bosch et al. 2006	Population
1357	Balkan	BAL	M201	G	15	12	16	12	22	10	11	14		16	10	12						Bosch et al. 2006	Population
1358	Balkan	BAL	M201	G	15	12	16	12	22	10	11	14		16	11	11						Bosch et al. 2006	Population
1359	Balkan	BAL	M201	G	15	12	17	12	21	11	11	14		16	10	12						Bosch et al. 2006	Population
1360	Balkan	BAL	M201	G	15	12	17	12	22	10	10	14		16	10	13						Bosch et al. 2006	Population
1361	Balkan	BAL	M201	G	15	13	17	12	22	10	11	14		16	10	11						Bosch et al. 2006	Population
1362	Balkan	BAL	M201	G	15	13	17	12	22	11	11	14		16	10	11						Bosch et al. 2006	Population
1363	Balkan	BAL	M201	G	15	12	17	12	23	10	11	13		16	10	11						Bosch et al. 2006	Population
1364	Balkan	BAL	M201	G	15	12	17	12	23	11	11	13		16	10	11						Bosch et al. 2006	Population
1365	Balkan	BAL	M201	G	15	12	19	12	22	10	11	14		16	10	12						Bosch et al. 2006	Population
1366	Balkan	BAL	M201	G	15	13	16	13	22	10	11	14		16	10	11						Bosch et al. 2006	Population
1367	Balkan	BAL	M201	G	15	12	17	13	21	11	11	14		16	10	12						Bosch et al. 2006	Population
1368	Balkan	BAL	M201	G	15	12	17	13	23	10	12	13		16	10	11						Bosch et al. 2006	Population
1369	Balkan	BAL	M201	G	15	12	16	14	22	10	11	14		16	10	12						Bosch et al. 2006	Population
1370	Balkan	BAL	M201	G	15	12	16	14	24	10	12	14		15	10	10						Bosch et al. 2006	Population
1371	Balkan	BAL	M201	G	15	12	16	14	24	10	12	14		15	10	10						Bosch et al. 2006	Population
1372	Balkan	BAL	M201	G	15	12	16	14	24	10	12	14		15	10	10						Bosch et al. 2006	Population
1373	Balkan	BAL	M201	G	15	12	16	14	24	10	12	14		15	10	10						Bosch et al. 2006	Population
1374	Balkan	BAL	M201	G	16	12	17	12	23	10	11	14		16	10	11						Bosch et al. 2006	Population
1609	Caucasus	CAU	M201	G	16		17	10	22	10	10	14		16	10	12	21	15	17	21	11	Balanovsky et al. 2011	Population
1610	Caucasus	CAU	M201	G	17	12	16	11	22	11	10	14	11	16	10	11	21	15	18	21	11	Balanovsky et al. 2011	Population
1611	Caucasus	CAU	M201	G	17	12	16	11	22	11	10	14	11	16	10	11	21	15	18	22	11	Balanovsky et al. 2011	Population
1612	Caucasus	CAU	M201	G	17	12	17	11	21	11	10	13	11	16	9	11	20	15	19	21	11	Balanovsky et al. 2011	Population
1613	Caucasus	CAU	M201	G	17	12	17	11	21	11	10	13	11	16	10	11	20	15	18	22	11	Balanovsky et al. 2011	Population
1614	Caucasus	CAU	M201	G	17	12	17	11	22	11	10	15	11	16	10	10	21	15	20	21	11	Balanovsky et al. 2011	Population
1615	Caucasus	CAU	M201	G	17	12	17	11	22	11	10	15	11	16	10	10	21	15	20	21	11	Balanovsky et al. 2011	Population
1616	Caucasus	CAU	M201	G	17	12	17	11	22	11	10	15	11	16	10	10	21	15	20	21	11	Balanovsky et al. 2011	Population
1617	Caucasus	CAU	M201	G	17	12	17	11	22	11	10	14	11	16	10	11	20	15	18	21	11	Balanovsky et al. 2011	Population
1618	Caucasus	CAU	M201	G	17	12	17	11	22	11	10	14	11	16	10	11	20	15	18	21	11	Balanovsky et al. 2011	Population
1619	Caucasus	CAU	M201	G	17	12	17	11	22	11	10	14	11	16	10	11	21	15	18	21	11	Balanovsky et al. 2011	Population
1620	Caucasus	CAU	M201	G	17	12	17	11	22	11	10	14	11	16	10	11	21	15	18	22	11	Balanovsky et al. 2011	Population
1621	Caucasus	CAU	M201	G	15	12	17	12	22	10	10	15	11	15	10	12	21	15	16	22	11	Balanovsky et al. 2011	Population
1622	Caucasus	CAU	M201	G	15	12	17	12	22	10	10	15	11	16	10	12	21	15	16	22	11	Balanovsky et al. 2011	Population
1623	Caucasus	CAU	M201	G	15	12	17	12	22	10	10	15	11	16	10	12	21	15	16	22	11	Balanovsky et al. 2011	Population
1624	Caucasus	CAU	M201	G	15	12	17	12	22	10	10	15	11	16	10	12	21	15	16	22	11	Balanovsky et al. 2011	Population
1625	Caucasus	CAU	M201	G	15	12	17	12	22	10	10	15	11	16	10	12	21	15	16	22	11	Balanovsky et al. 2011	Population
1626	Caucasus	CAU	M201	G	15	12	17	12	22	10	10	15	11	16	10	12	21	15	16	22	11	Balanovsky et al. 2011	Population
1627	Caucasus	CAU	M201	G	15	12	17	12	22	10	10	15	11	16	10	12	21	15	16	22	11	Balanovsky et al. 2011	Population
1628	Caucasus	CAU	M201	G	15	12	17	12	22	10	10	15	11	16	10	12	21	15		21	11	Balanovsky et al. 2011	Population
1629	Caucasus	CAU	M201	G	15	12	17	12	22	10	10	15	11	16	10	12	21	16	16	22	11	Balanovsky et al. 2011	Population
1630	Caucasus	CAU	M201	G	15	12	17	12	23	10	11	14	11	16	10	11	20	16	18	22	12	Balanovsky et al. 2011	Population
1631	Caucasus	CAU	M201	G	14		18	12	23	10	11	15		16	10	10	20	16	17	21	11	Balanovsky et al. 2011	Population
1632	Caucasus	CAU	M201	G		12							11									Balanovsky et al. 2011	Population
1633	Caucasus	CAU	M201	G		12							11									Balanovsky et al. 2011	Population
1634	Caucasus	CAU	M201	G		12							11									Balanovsky et al. 2011	Population
1635	Caucasus	CAU	M201	G		12																Balanovsky et al. 2011	Population
1636	Caucasus	CAU	M201	G																		Balanovsky et al. 2011	Population
1637	Caucasus	CAU	M201	G	15	12	17	12	22	10	10	14	11	16	10	12	21	15	16	20	11	Balanovsky et al. 2011	Population
1638	Caucasus	CAU	M201	G	15	12	16	11	22	11	10	14	11	16	10	12	21	15	15	20	11	Balanovsky et al. 2011	Population
1639	Caucasus	CAU	M201	G	15	12	16	11	22	11	12	13	11	16	10	11	21	15	17	20	11	Balanovsky et al. 2011	Population
1640	Caucasus	CAU	M201	G	15	12	16	11	23	9	10	14	11	16	9	12	21	15	17	21	12	Balanovsky et al. 2011	Population
1641	Caucasus	CAU	M201	G	15	12	16	11	23	11	10	14	11	16	10	12	21	15	17	20	11	Balanovsky et al. 2011	Population
1642	Caucasus	CAU	M201	G	15	12	16	11	23	9	10	14	11	16	9	12	12	15	17	20	12	Balanovsky et al. 2011	Population
1643	Caucasus	CAU	M201	G	15	12	16	11	23	9	10	14	11	16	9	11	21	15	17	22	12	Balanovsky et al. 2011	Population
1644	Caucasus	CAU	M201	G	15	12	16	11	23	9	10	14	11	16	9	12	21	15	17	20	12	Balanovsky et al. 2011	Population
1645	Caucasus	CAU	M201	G	15	12	16	11	23	9	10	14	11	16	9	12	21	15	17	20	12	Balanovsky et al. 2011	Population
1646	Caucasus	CAU	M201	G	15	12	16	11	23	9	10	14	11	16	9	12	21	15	17	21	12	Balanovsky et al. 2011	Population
1647	Caucasus	CAU	M201	G	15	12	16	11	23	9	10	14	11	16	9	12	21	15	17	21	12	Balanovsky et al. 2011	Population
1648	Caucasus	CAU	M201	G	15	12	16	11	23	9	10	14	11	16	9	12	21	15	17	21	12	Balanovsky et al. 2011	Population
1649	Caucasus	CAU	M201	G	15	12	16	11	23	9	10	14	11	16	9	12	21	15	17	21	12	Balanovsky et al. 2011	Population
1650	Caucasus	CAU	M201	G	15	12	16	11	23	9	10	14	11	16	9	12	21	15	17	21	12	Balanovsky et al. 2011	Population
1651	Caucasus	CAU	M201	G	15	12	16	11	23	9	10	14	11	16	9	12	21	15	17	21	12	Balanovsky et al. 2011	Population
1652	Caucasus	CAU	M201	G	15	12	16	11	23	9	10	14	11	16	9	12	21	15	18	20	12	Balanovsky et al. 2011	Population
1653	Caucasus	CAU	M201	G	15	12	16	11	23	9	10	14	11	16	9	12	21	15	17	21	12	Balanovsky et al. 2011	Population
1654	Caucasus	CAU	M201	G	15	12	16	11	23	9	10	14	11	16	9	13	21	15	17	21	12	Balanovsky et al. 2011	Population
1655	Caucasus	CAU	M201	G	15	12	16	11	23	9	10	14	11	16	9	13	21	15	17	21	12	Balanovsky et al. 2011	Population
1656	Caucasus	CAU	M201	G	15	12	16	11	23	10	10	14	11	16	9	12	21	15	17	21	12	Balanovsky et al. 2011	Population
1657	Caucasus	CAU	M201	G	15	12	16	11	23	10	10	14	11	16	9	12	21	15	17	21	12	Balanovsky et al. 2011	Population
1658	Caucasus	CAU	M201	G	15	12	16	11	23	9	10	14	11	16	9	11	21	15	17	21	12	Balanovsky et al. 2011	Population
1659	Caucasus	CAU	M201	G	15		16	11	23	9	10	14		16	9	12	21	15	17	21	12	Balanovsky et al. 2011	Population
1660	Caucasus	CAU	M201	G	15	12	16	11	23	9	10	14	11	16	9	12	21	16	18	21	12	Balanovsky et al. 2011	Population
1661	Caucasus	CAU	M201	G	15	12	17	11	22	11	10	14	11	16	10	13	21	14	17	20	11	Balanovsky et al. 2011	Population
1662	Caucasus	CAU	M201	G	15	12	17	11	22	11	10	14	11	15	10	12	21	15	17	20	11	Balanovsky et al. 2011	Population
1663	Caucasus	CAU	M201	G	15	12	17	11	22	11	10	14	11	15	10	12	21	15	17	20	11	Balanovsky et al. 2011	Population
1664	Caucasus	CAU	M201	G	15	12	17	11	22	10	12	14	11	16	10	12	21	15	17	20	11	Balanovsky et al. 2011	Population
1665	Caucasus	CAU	M201	G	15	12	17	11	22	11	10	14	11	16	10	11	21	15	17	20	11	Balanovsky et al. 2011	Population
1666	Caucasus	CAU	M201	G	15	12	17	11	22	11	12	14	11	16	10	12	21	15	17	20	11	Balanovsky et al. 2011	Population
1667	Caucasus	CAU	M201	G	15	12	17	11	22	11	10	14	11	16	10	11	21	15	18	20	11	Balanovsky et al. 2011	Population
1668	Caucasus	CAU	M201	G	15	12	17	11	22	11	10	14	11	16	10	11	21	15	17	20	11	Balanovsky et al. 2011	Population
1669	Caucasus	CAU	M201	G	15	12	17	11	22	11	10	14	11	16	10	12	21	15	17	20	11	Balanovsky et al. 2011	Population
1670	Caucasus	CAU	M201	G	15	12	17	11	22	11	10	14	11	16	10	12	21	15	17	20	11	Balanovsky et al. 2011	Population
1671	Caucasus	CAU	M201	G	15	12	17	11	22	11	10	14	11	16	10	12	21	15	17	20	11	Balanovsky et al. 2011	Population
1672	Caucasus	CAU	M201	G	15	12	17	11	22	11	10	14	11	16	10	12	21	15	17	20	11	Balanovsky et al. 2011	Population
1673	Caucasus	CAU	M201	G	15	12	17	11	22	11	10	14	11	16	10	12	21	15	17	20	11	Balanovsky et al. 2011	Population
1674	Caucasus	CAU	M201	G	15	12	17	11	22	11	10	14	11	16	10	12	21	15	17	20	11	Balanovsky et al. 2011	Population
1675	Caucasus	CAU	M201	G	15	12	17	11	22	11	10	14	11	16	10	12	21	15	17	20	11	Balanovsky et al. 2011	Population
1676	Caucasus	CAU	M201	G	15	12	17	11	22	11	10	14	11	16	10	12	21	15	17	20	11	Balanovsky et al. 2011	Population
1677	Caucasus	CAU	M201	G	15	12	17	11	22	11	10	14	11	16	10	12	21	15	17	20	11	Balanovsky et al. 2011	Population
1678	Caucasus	CAU	M201	G	15	12	17	11	22	11	10	14	11	16	10	12	21	15	17	20	11	Balanovsky et al. 2011	Population
1679	Caucasus	CAU	M201	G	15	12	17	11	22	11	10	14	11	16	10	12	21	15	17	20	11	Balanovsky et al. 2011	Population
1680	Caucasus	CAU	M201	G	15	12	17	11	22	11	12	14	11	16	10	12	21	15	17	20	11	Balanovsky et al. 2011	Population
1681	Caucasus	CAU	M201	G	15	12	17	11	22	11	12	14	11	16	11	12	22	15	17	20	11	Balanovsky et al. 2011	Population
1682	Caucasus	CAU	M201	G	15	12	17	11	22	11	10	14	11	16	10	13	21	15	18	21	11	Balanovsky et al. 2011	Population
1683	Caucasus	CAU	M201	G	15	12	17	11	22	11	10	14	11	16	10	13	21	15	18	21	11	Balanovsky et al. 2011	Population
1684	Caucasus	CAU	M201	G	15	12	17	11	22	11	12	14	11	16	10	12	21	15	18	20	11	Balanovsky et al. 2011	Population
1685	Caucasus	CAU	M201	G	15	12	17	11	22	11	12	14	11	16	10	12	21	15	17	20	11	Balanovsky et al. 2011	Population
1686	Caucasus	CAU	M201	G	15	12	17	11	22	11	12	14	11	16	10	12	21	15	17	20	11	Balanovsky et al. 2011	Population
1687	Caucasus	CAU	M201	G	15	12	17	11	22	11	10	14	11	16	10	11	21	15	17	20	12	Balanovsky et al. 2011	Population
1688	Caucasus	CAU	M201	G	15	12	17	11	22	11	12	14	11	16	10	12	22	15	17	20	11	Balanovsky et al. 2011	Population
1689	Caucasus	CAU	M201	G	15	12	17	11	22	11	10	14	11	16	11	14	21	15	17	20	11	Balanovsky et al. 2011	Population
1690	Caucasus	CAU	M201	G	15	12	17	11	22	11	10	14	11	16	10	11	21	15	16	20	11	Balanovsky et al. 2011	Population
1691	Caucasus	CAU	M201	G	15	12	17	11	22	11	10	13	11	16	10	12	21	15	17	20	11	Balanovsky et al. 2011	Population
1692	Caucasus	CAU	M201	G	15	12	17	11	22	11	10	13	11	16	10	12	21	15	17	20	11	Balanovsky et al. 2011	Population
1693	Caucasus	CAU	M201	G	15	12	17	11	22	11	12	14	11	16	10	12	21	15	17	20	11	Balanovsky et al. 2011	Population
1694	Caucasus	CAU	M201	G	15	12	17	11	22	9	10	14	11	16	9	12	21	15	17	21	12	Balanovsky et al. 2011	Population
1695	Caucasus	CAU	M201	G	16	12	17	11	22	11	10	14	11	16	10	11	21	15	16	20	11	Balanovsky et al. 2011	Population
1696	Caucasus	CAU	M201	G	17	12	17	11	22	11	10	15	11	16	10	10	21	15	19	21	11	Balanovsky et al. 2011	Population
1697	Caucasus	CAU	M201	G	15	12	17	11	22	9	10	14	11	16	9	11	21	16	17	21	12	Balanovsky et al. 2011	Population
1698	Caucasus	CAU	M201	G	15	12	17	11	22	11	12	14	11	16	10	13	22	16	17	20	11	Balanovsky et al. 2011	Population
1699	Caucasus	CAU	M201	G	17	12	17	11	22	11	10	14	11	16	10	11	20	16	18	21	11	Balanovsky et al. 2011	Population
1700	Caucasus	CAU	M201	G	15	12	17	11	23	9	10	13	11	15	9	11	21	14	17	21	12	Balanovsky et al. 2011	Population
1701	Caucasus	CAU	M201	G	15	12	17	11	23	9	10	14	11	16	9	12	21	14	17	21	12	Balanovsky et al. 2011	Population
1702	Caucasus	CAU	M201	G	14	12	17	11	23	11	10	14	11	16	10	12	21	15	18	20	11	Balanovsky et al. 2011	Population
1703	Caucasus	CAU	M201	G	14	12	17	11	23	11	10	14	11	16	10	12	21	15	18	20	11	Balanovsky et al. 2011	Population
1704	Caucasus	CAU	M201	G	14	12	17	11	23	11	10	14	11	16	10	12	21	15	18	20	11	Balanovsky et al. 2011	Population
1705	Caucasus	CAU	M201	G	14	12	17	11	23	11	10	14	11	16	10	12	21	15	18	20	11	Balanovsky et al. 2011	Population
1706	Caucasus	CAU	M201	G	15	12	17	11	23	9	10	14	11	16	9	11	21	15	17	22	12	Balanovsky et al. 2011	Population
1707	Caucasus	CAU	M201	G	15	12	17	11	23	9	10	14	11	15	9	11	21	15	17	22	12	Balanovsky et al. 2011	Population
1708	Caucasus	CAU	M201	G	15	12	17	11	23	9	10	14	11	16	9	11	21	15	16	21	12	Balanovsky et al. 2011	Population
1709	Caucasus	CAU	M201	G	15	12	17	11	23	9	10	14	11	16	9	12	21	15	16	21	12	Balanovsky et al. 2011	Population
1710	Caucasus	CAU	M201	G	15	12	17	11	23	9	10	13	11	16	9	11	21	15	17	21	12	Balanovsky et al. 2011	Population
1711	Caucasus	CAU	M201	G	15	12	17	11	23	9	10	14	11	16	9	11	21	15	17	21	12	Balanovsky et al. 2011	Population
1712	Caucasus	CAU	M201	G	15	12	17	11	23	9	10	14	11	16	9	11	21	15	17	21	12	Balanovsky et al. 2011	Population
1713	Caucasus	CAU	M201	G	15	12	17	11	23	9	10	14	11	16	9	11	21	15	17	22	12	Balanovsky et al. 2011	Population
1714	Caucasus	CAU	M201	G	15	12	17	11	23	9	10	14	11	16	9	12	21	15	17	21	13	Balanovsky et al. 2011	Population
1715	Caucasus	CAU	M201	G	15	12	17	11	23	11	10	14	11	16	10	12	21	15	17	20	11	Balanovsky et al. 2011	Population
1716	Caucasus	CAU	M201	G	15	12	17	11	23	9	10	14	11	16	9	11	21	15	16	22	12	Balanovsky et al. 2011	Population
1717	Caucasus	CAU	M201	G	15	12	17	11	23	9	10	14	11	16	9	11	21	15	17	21	12	Balanovsky et al. 2011	Population
1718	Caucasus	CAU	M201	G	15	12	17	11	23	9	10	14	11	16	9	11	21	15	17	21	12	Balanovsky et al. 2011	Population
1719	Caucasus	CAU	M201	G	15	12	17	11	23	9	10	14	11	16	9	11	21	15	17	21	12	Balanovsky et al. 2011	Population
1720	Caucasus	CAU	M201	G	15	12	17	11	23	9	10	14	11	16	9	11	21	15	17	21	12	Balanovsky et al. 2011	Population
1721	Caucasus	CAU	M201	G	15	12	17	11	23	9	10	14	11	16	9	11	21	15	17	22	12	Balanovsky et al. 2011	Population
1722	Caucasus	CAU	M201	G	15	12	17	11	23	9	10	14	11	16	9	11	21	15	17	22	12	Balanovsky et al. 2011	Population
1723	Caucasus	CAU	M201	G	15	12	17	11	23	9	10	14	11	16	9	11	21	15	17	22	12	Balanovsky et al. 2011	Population
1724	Caucasus	CAU	M201	G	15	12	17	11	23	9	10	14	11	16	9	11	21	15	17	22	12	Balanovsky et al. 2011	Population
1725	Caucasus	CAU	M201	G	15	12	17	11	23	9	10	14	11	16	9	11	21	15	17	23	12	Balanovsky et al. 2011	Population
1726	Caucasus	CAU	M201	G	15	12	17	11	23	10	10	14	11	16	10	12	21	15	17	20	11	Balanovsky et al. 2011	Population
1727	Caucasus	CAU	M201	G	15	12	17	11	23	10	10	14	11	16	10	12	21	15	17	20	11	Balanovsky et al. 2011	Population
1728	Caucasus	CAU	M201	G	15	12	17	11	23	11	10	14	11	16	10	11	21	15	17	20	11	Balanovsky et al. 2011	Population
1729	Caucasus	CAU	M201	G	15	12	17	11	23	11	10	14	11	16	10	12	21	15	17	20	11	Balanovsky et al. 2011	Population
1730	Caucasus	CAU	M201	G	15	12	17	11	23	11	10	14	11	16	10	12	21	15	17	20	11	Balanovsky et al. 2011	Population
1731	Caucasus	CAU	M201	G	15	12	17	11	23	11	10	14	11	16	10	12	21	15	17	20	11	Balanovsky et al. 2011	Population
1732	Caucasus	CAU	M201	G	15	12	17	11	23	11	10	14	11	16	10	13	21	15	17	20	11	Balanovsky et al. 2011	Population
1733	Caucasus	CAU	M201	G	15	12	17	11	23	9	10	14	11	16	9	11	21	15	14	21	12	Balanovsky et al. 2011	Population
1734	Caucasus	CAU	M201	G	15	12	17	11	23	9	10	14	11	16	9	11	21	15	15	22	12	Balanovsky et al. 2011	Population
1735	Caucasus	CAU	M201	G	15	12	17	11	23	9	10	14	11	16	9	11	21	15	15	22	12	Balanovsky et al. 2011	Population
1736	Caucasus	CAU	M201	G	15	12	17	11	23	9	10	14	11	16	9	12	21	15	15	21	12	Balanovsky et al. 2011	Population
1737	Caucasus	CAU	M201	G	15	12	17	11	23	9	10	14	11	16	9	12	21	15	15	21	12	Balanovsky et al. 2011	Population
1738	Caucasus	CAU	M201	G	15	12	17	11	23	9	10	14	11	15	9	10	21	15	16	22	12	Balanovsky et al. 2011	Population
1739	Caucasus	CAU	M201	G	15	12	17	11	23	9	10	13	11	16	9	11	20	15	16	22	12	Balanovsky et al. 2011	Population
1740	Caucasus	CAU	M201	G	15	12	17	11	23	9	10	14	11	16	9	11	21	15	16	21	12	Balanovsky et al. 2011	Population
1741	Caucasus	CAU	M201	G	15	12	17	11	23	9	10	14	11	16	9	11	21	15	16	21	12	Balanovsky et al. 2011	Population
1742	Caucasus	CAU	M201	G	15	12	17	11	23	9	10	14	11	16	9	11	21	15	16	21	12	Balanovsky et al. 2011	Population
1743	Caucasus	CAU	M201	G	15	12	17	11	23	9	10	14	11	16	9	11	21	15	16	22	12	Balanovsky et al. 2011	Population
1744	Caucasus	CAU	M201	G	15	12	17	11	23	9	10	14	11	16	9	11	21	15	16	22	12	Balanovsky et al. 2011	Population
1745	Caucasus	CAU	M201	G	15	12	17	11	23	9	10	14	11	16	9	11	21	15	16	22	12	Balanovsky et al. 2011	Population
1746	Caucasus	CAU	M201	G	15	12	17	11	23	9	10	14	11	16	9	12	21	15	16	21	12	Balanovsky et al. 2011	Population
1747	Caucasus	CAU	M201	G	15	12	17	11	23	9	10	14	11	16	9	12	21	15	16	21	12	Balanovsky et al. 2011	Population
1748	Caucasus	CAU	M201	G	15	12	17	11	23	9	10	14	11	16	9	12	21	15	16	21	12	Balanovsky et al. 2011	Population
1749	Caucasus	CAU	M201	G	15	12	17	11	23	9	10	14	11	16	9	12	21	15	16	21	12	Balanovsky et al. 2011	Population
1750	Caucasus	CAU	M201	G	15	12	17	11	23	9	10	13	11	15	9	11	21	15	17	21	12	Balanovsky et al. 2011	Population
1751	Caucasus	CAU	M201	G	15	12	17	11	23	9	10	14	11	15	9	11	21	15	17	22	12	Balanovsky et al. 2011	Population
1752	Caucasus	CAU	M201	G	15	12	17	11	23	9	10	14	11	15	9	11	21	15	17	22	12	Balanovsky et al. 2011	Population
1753	Caucasus	CAU	M201	G	15	12	17	11	23	9	10	14	11	15	9	11	21	15	17	22	12	Balanovsky et al. 2011	Population
1754	Caucasus	CAU	M201	G	15	12	17	11	23	9	10	14	11	15	9	11	21	15	17	22	12	Balanovsky et al. 2011	Population
1755	Caucasus	CAU	M201	G	15	12	17	11	23	9	10	14	11	15	9	11	21	15	17	22	12	Balanovsky et al. 2011	Population
1756	Caucasus	CAU	M201	G	15	12	17	11	23	9	10	14	11	15	9	11	21	15	17	22	12	Balanovsky et al. 2011	Population
1757	Caucasus	CAU	M201	G	15	12	17	11	23	9	10	14	11	15	9	11	21	15	17	22	12	Balanovsky et al. 2011	Population
1758	Caucasus	CAU	M201	G	15	12	17	11	23	9	10	14	11	15	9	11	21	15	17	22	12	Balanovsky et al. 2011	Population
1759	Caucasus	CAU	M201	G	15	12	17	11	23	9	10	14	11	15	9	11	21	15	17	22	12	Balanovsky et al. 2011	Population
1760	Caucasus	CAU	M201	G	15	12	17	11	23	9	10	14	11	15	9	11	21	15	17	22	12	Balanovsky et al. 2011	Population
1761	Caucasus	CAU	M201	G	15	12	17	11	23	9	10	14	11	15	9	11	21	15	17	23	12	Balanovsky et al. 2011	Population
1762	Caucasus	CAU	M201	G	15		17	11	23	9	10	14		16	9	12	21	15	17	21	11	Balanovsky et al. 2011	Population
1763	Caucasus	CAU	M201	G	15	12	17	11	23	9	10	14	11	16	9	11	21	15	17	12	12	Balanovsky et al. 2011	Population
1764	Caucasus	CAU	M201	G	15	12	17	11	23	9	10	14	11	16	9	11	21	15	17	21	12	Balanovsky et al. 2011	Population
1765	Caucasus	CAU	M201	G	15	12	17	11	23	9	10	14	11	16	9	11	21	15	17	21	12	Balanovsky et al. 2011	Population
1766	Caucasus	CAU	M201	G	15	12	17	11	23	9	10	14	11	16	9	11	21	15	17	21	12	Balanovsky et al. 2011	Population
1767	Caucasus	CAU	M201	G	15	12	17	11	23	9	10	14	11	16	9	11	21	15	17	21	12	Balanovsky et al. 2011	Population
1768	Caucasus	CAU	M201	G	15	12	17	11	23	9	10	14	11	16	9	11	21	15	17	21	12	Balanovsky et al. 2011	Population
1769	Caucasus	CAU	M201	G	15	12	17	11	23	9	10	14	11	16	9	11	21	15	17	21	12	Balanovsky et al. 2011	Population
1770	Caucasus	CAU	M201	G	15	12	17	11	23	9	10	14	11	16	9	11	21	15	17	21	12	Balanovsky et al. 2011	Population
1771	Caucasus	CAU	M201	G	15	12	17	11	23	9	10	14	11	16	9	11	21	15	17	21	12	Balanovsky et al. 2011	Population
1772	Caucasus	CAU	M201	G	15	12	17	11	23	9	10	14	11	16	9	11	21	15	17	21	12	Balanovsky et al. 2011	Population
1773	Caucasus	CAU	M201	G	15	12	17	11	23	9	10	14	11	16	9	11	21	15	17	21	12	Balanovsky et al. 2011	Population
1774	Caucasus	CAU	M201	G	15	12	17	11	23	9	10	14	11	16	9	11	21	15	17	21	12	Balanovsky et al. 2011	Population
1775	Caucasus	CAU	M201	G	15	12	17	11	23	9	10	14	11	16	9	11	21	15	17	21	12	Balanovsky et al. 2011	Population
1776	Caucasus	CAU	M201	G	15	12	17	11	23	9	10	14	11	16	9	11	21	15	17	21	12	Balanovsky et al. 2011	Population
1777	Caucasus	CAU	M201	G	15	12	17	11	23	9	10	14	11	16	9	11	21	15	17	21	12	Balanovsky et al. 2011	Population
1778	Caucasus	CAU	M201	G	15	12	17	11	23	9	10	14	11	16	9	11	21	15	17	21	12	Balanovsky et al. 2011	Population
1779	Caucasus	CAU	M201	G	15	12	17	11	23	9	10	14	11	16	9	11	21	15	17	21	12	Balanovsky et al. 2011	Population
1780	Caucasus	CAU	M201	G	15	12	17	11	23	9	10	14	11	16	9	11	21	15	17	21	12	Balanovsky et al. 2011	Population
1781	Caucasus	CAU	M201	G	15	12	17	11	23	9	10	14	11	16	9	11	21	15	17	21	12	Balanovsky et al. 2011	Population
1782	Caucasus	CAU	M201	G	15	12	17	11	23	9	10	14	11	16	9	11	21	15	17	21	12	Balanovsky et al. 2011	Population
1783	Caucasus	CAU	M201	G	15	12	17	11	23	9	10	14	11	16	9	11	21	15	17	21	12	Balanovsky et al. 2011	Population
1784	Caucasus	CAU	M201	G	15	12	17	11	23	9	10	14	11	16	9	11	21	15	17	21	12	Balanovsky et al. 2011	Population
1785	Caucasus	CAU	M201	G	15	12	17	11	23	9	10	14	11	16	9	11	21	15	17	21	12	Balanovsky et al. 2011	Population
1786	Caucasus	CAU	M201	G	15	12	17	11	23	9	10	14	11	16	9	11	21	15	17	21	12	Balanovsky et al. 2011	Population
1787	Caucasus	CAU	M201	G	15	12	17	11	23	9	10	14	11	16	9	11	21	15	17	22	12	Balanovsky et al. 2011	Population
1788	Caucasus	CAU	M201	G	15	12	17	11	23	9	10	14	11	16	9	11	21	15	17	22	12	Balanovsky et al. 2011	Population
1789	Caucasus	CAU	M201	G	15	12	17	11	23	9	10	14	11	16	9	11	21	15	17	22	12	Balanovsky et al. 2011	Population
1790	Caucasus	CAU	M201	G	15	12	17	11	23	9	10	14	11	16	9	11	21	15	17	22	12	Balanovsky et al. 2011	Population
1791	Caucasus	CAU	M201	G	15	12	17	11	23	9	10	14	11	16	9	11	21	15	17	22	12	Balanovsky et al. 2011	Population
1792	Caucasus	CAU	M201	G	15	12	17	11	23	9	10	14	11	16	9	11	21	15	17	22	12	Balanovsky et al. 2011	Population
1793	Caucasus	CAU	M201	G	15	12	17	11	23	9	10	14	11	16	9	11	21	15	17	22	12	Balanovsky et al. 2011	Population
1794	Caucasus	CAU	M201	G	15	12	17	11	23	9	10	14	11	16	9	11	21	15	17	22	12	Balanovsky et al. 2011	Population
1795	Caucasus	CAU	M201	G	15	12	17	11	23	9	10	14	11	16	9	11	21	15	17	22	12	Balanovsky et al. 2011	Population
1796	Caucasus	CAU	M201	G	15	12	17	11	23	9	10	14	11	16	9	11	21	15	17	22	12	Balanovsky et al. 2011	Population
1797	Caucasus	CAU	M201	G	15	12	17	11	23	9	10	14	11	16	9	11	21	15	17	22	12	Balanovsky et al. 2011	Population
1798	Caucasus	CAU	M201	G	15	12	17	11	23	9	10	14	11	16	9	12	21	15	17	21	12	Balanovsky et al. 2011	Population
1799	Caucasus	CAU	M201	G	15	12	17	11	23	9	10	14	11	16	9	12	21	15	17	21	12	Balanovsky et al. 2011	Population
1800	Caucasus	CAU	M201	G	15	12	17	11	23	9	10	14	11	16	9	12	21	15	17	21	12	Balanovsky et al. 2011	Population
1801	Caucasus	CAU	M201	G	15	12	17	11	23	9	10	14	11	16	9	12	21	15	17	21	12	Balanovsky et al. 2011	Population
1802	Caucasus	CAU	M201	G	15	12	17	11	23	9	10	14	11	16	9	12	21	15	17	21	12	Balanovsky et al. 2011	Population
1803	Caucasus	CAU	M201	G	15	12	17	11	23	9	10	14	11	16	9	12	21	15	17	21	12	Balanovsky et al. 2011	Population
1804	Caucasus	CAU	M201	G	15	12	17	11	23	9	10	14	11	16	9	12	21	15	17	21	12	Balanovsky et al. 2011	Population
1805	Caucasus	CAU	M201	G	15	12	17	11	23	9	10	14	11	16	9	12	21	15	17	22	12	Balanovsky et al. 2011	Population
1806	Caucasus	CAU	M201	G	15	12	17	11	23	9	10	14	11	16	9	12	21	15	17	22	12	Balanovsky et al. 2011	Population
1807	Caucasus	CAU	M201	G	15	12	17	11	23	9	10		11	16	9	11	21	15	17	21	12	Balanovsky et al. 2011	Population
1808	Caucasus	CAU	M201	G	15	12	17	11	23	9	12	14	11	16	9	10	21	15	17	22	12	Balanovsky et al. 2011	Population
1809	Caucasus	CAU	M201	G	15	12	17	11	23	10	10	14	11	16	9	11	21	15	17	21	12	Balanovsky et al. 2011	Population
1810	Caucasus	CAU	M201	G	15	12	17	11	23	9	10	14	11	16	9	11	21	15	17	21	13	Balanovsky et al. 2011	Population
1811	Caucasus	CAU	M201	G	15	12	17	11	23	9	10	14	11	16	9	11	21	15	17	21	13	Balanovsky et al. 2011	Population
1812	Caucasus	CAU	M201	G	15	12	17	11	23	11	10	14	11	16	10	12	21	15	17	20	11	Balanovsky et al. 2011	Population
1813	Caucasus	CAU	M201	G	15	12	17	11	23	10	10	14	11	17	9	11	21	15	17	21	11	Balanovsky et al. 2011	Population
1814	Caucasus	CAU	M201	G	15	12	17	11	23	9	10	14	11	17	9	11	21	15	17	23	12	Balanovsky et al. 2011	Population
1815	Caucasus	CAU	M201	G	15	12	17	11	23	9	10	14	11	16	9	11	21	15	18	21	12	Balanovsky et al. 2011	Population
1816	Caucasus	CAU	M201	G	15	12	17	11	23	9	10	14	11	16	9	11	21	15	18	21	12	Balanovsky et al. 2011	Population
1817	Caucasus	CAU	M201	G	15		17	11	23	9	10	14		16	9	11	21	15	18	21	12	Balanovsky et al. 2011	Population
1818	Caucasus	CAU	M201	G	15	12	17	11	23	9	10	14	11	16	9	11	21	15	18	22	12	Balanovsky et al. 2011	Population
1819	Caucasus	CAU	M201	G	15	12	17	11	23	9	10	14	11	16	9	11	21	15	17	21	12	Balanovsky et al. 2011	Population
1820	Caucasus	CAU	M201	G	15	12	17	11	23	9	10	14	11	16	9	12	21	15	17	22	12	Balanovsky et al. 2011	Population
1821	Caucasus	CAU	M201	G	15	12	17	11	23	11	10	14	11	16	10	12	21	15	17	20	11	Balanovsky et al. 2011	Population
1822	Caucasus	CAU	M201	G	15	12	17	11	23	9	10	14	11	16	9	11	21	15	17	21	12	Balanovsky et al. 2011	Population
1823	Caucasus	CAU	M201	G	15	12	17	11	23	9	10	14	11	16	9	11	21	15	16	21	12	Balanovsky et al. 2011	Population
1824	Caucasus	CAU	M201	G	15	12	17	11	23	9	10	14	11	16	9	11	21	15	17	21	12	Balanovsky et al. 2011	Population
1825	Caucasus	CAU	M201	G	15	12	17	11	23	9	10	14	11	16	9	11	21	15	17	21	12	Balanovsky et al. 2011	Population
1826	Caucasus	CAU	M201	G	15	12	17	11	23	9	10	14	11	16	9	11	21	15	17	21	12	Balanovsky et al. 2011	Population
1827	Caucasus	CAU	M201	G	15	12	17	11	23	9	10	14	11	16	9	12	21	15	17	21	12	Balanovsky et al. 2011	Population
1828	Caucasus	CAU	M201	G	15	12	17	11	23	11	10	14	11	15	10	12	20	15	18	20	11	Balanovsky et al. 2011	Population
1829	Caucasus	CAU	M201	G	15	12	17	11	23	9	10	14	11	16	9	11	21	16	17	21	12	Balanovsky et al. 2011	Population
1830	Caucasus	CAU	M201	G	15	12	17	11	23	9	10	14	11	16	9	11	21	16	17	22	12	Balanovsky et al. 2011	Population
1831	Caucasus	CAU	M201	G	15	12	17	11	23	9	10	14	11	16	9	11	21	16	17	21	12	Balanovsky et al. 2011	Population
1832	Caucasus	CAU	M201	G	15	12	17	11	23	9	10	13	11	16	9	11	21	16	17	22	12	Balanovsky et al. 2011	Population
1833	Caucasus	CAU	M201	G	15	12	17	11	23	9	10	14	11	16	9	11	21	16	17	21	12	Balanovsky et al. 2011	Population
1834	Caucasus	CAU	M201	G	15	12	17	11	23	9	10	14	11	16	9	11	21	16	17	22	12	Balanovsky et al. 2011	Population
1835	Caucasus	CAU	M201	G	15	12	17	11	23	9	10	14	11	16	9	11	21	16	17	22	12	Balanovsky et al. 2011	Population
1836	Caucasus	CAU	M201	G	15	12	17	11	23	9	10	14	11	16	9	11	21	16	17	22	12	Balanovsky et al. 2011	Population
1837	Caucasus	CAU	M201	G	15	12	17	11	23	9	10	14	11	16	9	11	21	16	17	23	12	Balanovsky et al. 2011	Population
1838	Caucasus	CAU	M201	G	15	12	17	11	23	9	10	14	11	16	9	11	21	16	17	24	12	Balanovsky et al. 2011	Population
1839	Caucasus	CAU	M201	G	15	12	17	11	23	9	10	14	11	15	9	11	21	16	18	22	12	Balanovsky et al. 2011	Population
1840	Caucasus	CAU	M201	G	15	12	17	11	23	9	10	14	11	16	9	11	21	17	17	22	12	Balanovsky et al. 2011	Population
1841	Caucasus	CAU	M201	G	15	12	17	11	24	9	10	14	11	15	9	11	21	15	17	22	12	Balanovsky et al. 2011	Population
1842	Caucasus	CAU	M201	G	15	12	18	11	22	10	10	14	11	16	10	12	21	14	18	22	11	Balanovsky et al. 2011	Population
1843	Caucasus	CAU	M201	G	15	12	18	11	22	10	10	14	11	16	10	12	21	14	18	22	11	Balanovsky et al. 2011	Population
1844	Caucasus	CAU	M201	G	15	12	18	11	22	11	10	14	11	16	10	12	22	15	17	20	11	Balanovsky et al. 2011	Population
1845	Caucasus	CAU	M201	G	15	12	18	11	22	10	10	14	11	16	10	13	21	15	17	22	11	Balanovsky et al. 2011	Population
1846	Caucasus	CAU	M201	G	15	12	18	11	23	9	10	14	11	16	9	11	20	15	17	22	12	Balanovsky et al. 2011	Population
1847	Caucasus	CAU	M201	G	15	12	18	11	23	9	10	14	11	16	9	11	21	15	17	22	11	Balanovsky et al. 2011	Population
1848	Caucasus	CAU	M201	G	15	12	18	11	23	9	10	14	11	15	9	11	21	15	17	22	12	Balanovsky et al. 2011	Population
1849	Caucasus	CAU	M201	G	15	12	18	11	23	9	10	14	11	16	9	11	20	15	17	21	11	Balanovsky et al. 2011	Population
1850	Caucasus	CAU	M201	G	15	12	18	11	23	9	10	14	11	16	9	11	21	15	17	21	12	Balanovsky et al. 2011	Population
1851	Caucasus	CAU	M201	G	15	12	18	11	23	9	10	14	11	16	9	12	21	15	17	21	12	Balanovsky et al. 2011	Population
1852	Caucasus	CAU	M201	G	15	12	18	11	23	9	10	14	11	16	9	12	21	15	17	21	12	Balanovsky et al. 2011	Population
1853	Caucasus	CAU	M201	G	15	12	15	12	22	10	10	13	11	16	10	12	21	15	19	21	11	Balanovsky et al. 2011	Population
1854	Caucasus	CAU	M201	G	15	12	16	12	22	11	10	14	11	16	10	11	20	15	16	22	11	Balanovsky et al. 2011	Population
1855	Caucasus	CAU	M201	G	15	12	16	12	22	11	10	14	11	16	10	11	21	15	17	22	11	Balanovsky et al. 2011	Population
1856	Caucasus	CAU	M201	G	15		16	12	22	10	10	14		16	10	11	21	15	17	20	11	Balanovsky et al. 2011	Population
1857	Caucasus	CAU	M201	G	15	12	16	12	23	11	10	14	11	16	10	12	21	15	16	21	11	Balanovsky et al. 2011	Population
1858	Caucasus	CAU	M201	G	15	12	17	12	21	10	10	14	11	16	10	12	21	16	17	21	11	Balanovsky et al. 2011	Population
1859	Caucasus	CAU	M201	G	15	12	17	12	22	10	10	14	11	16	10	12	21	14	17	21	11	Balanovsky et al. 2011	Population
1860	Caucasus	CAU	M201	G	15	12	17	12	22	10	10	14	11	16	10	12	21	15	16	21	11	Balanovsky et al. 2011	Population
1861	Caucasus	CAU	M201	G	15	12	17	12	22	10	10	14	11	16	10	11	21	15	18	21	11	Balanovsky et al. 2011	Population
1862	Caucasus	CAU	M201	G	15		17	12	22	10	10	14		16	10	12	21	15	14	21	11	Balanovsky et al. 2011	Population
1863	Caucasus	CAU	M201	G	15	12	17	12	22	10	10	14	11	16	10	12	21	15	15	20	11	Balanovsky et al. 2011	Population
1864	Caucasus	CAU	M201	G	15		17	12	22	10	10	14		16	10	12	21	15	15	20	11	Balanovsky et al. 2011	Population
1865	Caucasus	CAU	M201	G	15	12	17	12	22	10	10	13	11	16	10	11	21	15	18	21	11	Balanovsky et al. 2011	Population
1866	Caucasus	CAU	M201	G	15	12	17	12	22	10	10	14	11	16	10	11	21	15	18	21	11	Balanovsky et al. 2011	Population
1867	Caucasus	CAU	M201	G	15	12	17	12	22	10	10	14	11	16	10	11	21	15	18	21	11	Balanovsky et al. 2011	Population
1868	Caucasus	CAU	M201	G	15	12	17	12	22	10	10	14	11	16	10	11	21	15	18	21	11	Balanovsky et al. 2011	Population
1869	Caucasus	CAU	M201	G	15	12	17	12	22	10	10	14	11	16	10	11	21	15	18	21	11	Balanovsky et al. 2011	Population
1870	Caucasus	CAU	M201	G	15	12	17	12	22	11	10	14	11	16	10	11	21	15	16	20	11	Balanovsky et al. 2011	Population
1871	Caucasus	CAU	M201	G	15	12	17	12	22	11	10	14	11	16	10	12	21	15	16	20	11	Balanovsky et al. 2011	Population
1872	Caucasus	CAU	M201	G	15	12	17	12	22	11	10	14	11	16	10	12	20	15	17	21	11	Balanovsky et al. 2011	Population
1873	Caucasus	CAU	M201	G	15		17	12	22	10	10	14		16	10	12	21	15	17	21	11	Balanovsky et al. 2011	Population
1874	Caucasus	CAU	M201	G	15		17	12	22	11	10	14		16	10	12	21	15	17	21	11	Balanovsky et al. 2011	Population
1875	Caucasus	CAU	M201	G	15	12	17	12	22	10	10	14	11	16	8	11	20	15	18	21	11	Balanovsky et al. 2011	Population
1876	Caucasus	CAU	M201	G	15	12	17	12	22	10	10	14	11	16	10	12	21	15	15	21	11	Balanovsky et al. 2011	Population
1877	Caucasus	CAU	M201	G	15	12	17	12	22	10	10	14	11	16	10	11	21	15	17	21	11	Balanovsky et al. 2011	Population
1878	Caucasus	CAU	M201	G	16	12	17	12	22	10	10	14	11	14	10	12	20	15	16	21	12	Balanovsky et al. 2011	Population
1879	Caucasus	CAU	M201	G	15	12	17	12	22	10	10	13	11	16	10	12	20	16	16	21	11	Balanovsky et al. 2011	Population
1880	Caucasus	CAU	M201	G	15	12	17	12	22	10	10	14	11	16	10	11	21	16	18	20	11	Balanovsky et al. 2011	Population
1881	Caucasus	CAU	M201	G	15	12	17	12	22	10	10	14	11	16	10	11	21	16	17	21	11	Balanovsky et al. 2011	Population
1882	Caucasus	CAU	M201	G	15	12	17	12	22	10	10	14	11	16	10	11	21	16	16	21	11	Balanovsky et al. 2011	Population
1883	Caucasus	CAU	M201	G	15	12	17	12	22	10	10	14	11	16	10	11	21	16	17	21	11	Balanovsky et al. 2011	Population
[truncated: 6,516 more rows]
